# Supplementary material for: Tris(1H-benzimidazol-3-ium-2-ylmeth­yl)amine tris­(2,4,6-trinitro­phenolate) acetonitrile disolvate
Source: Acta Crystallogr Sect E Struct Rep Online. 2012 May 31;68(Pt 6):o1922. doi: 10.1107/S160053681202329X (PMC3379477; doi:10.1107/S160053681202329X)
Supplement: Supplementary file 1 [file e-68-o1922-sup1.cif]

##############################################################################
#                                                                            #
# This CIF contains the data in a paper accepted for publication in          #
# Acta Crystallographica Section E. It conforms to the requirements of       #
# Notes for Authors for Acta Crystallographica Section E, and has been       #
# peer reviewed under the auspices of the IUCr Commission on Journals.       #
#                                                                            #
# Full details of the Crystallographic Information File format               #
# are given in the paper "The Crystallographic Information File (CIF):       #
# a New Standard Archive File for Crystallography" by S. R. Hall, F. H.      #
# Allen and I. D. Brown [Acta Cryst. (1991), A47, 655-685].                  #
#                                                                            #
# The current version of the core CIF dictionary is obtainable from          #
# ftp://ftp.iucr.org/pub/cif_core.dic.                                       #
#                                                                            #
# Software is freely available for graphical display of the structure(s)     #
# in this CIF. For information consult the CIF software page                 #
# http://www.iucr.org/resources/cif/software.                                #
#                                                                            #
# This file may be used for bona fide research purposes within the           #
# scientific community so long as proper attribution is given to the journal # 
# article from which it was obtained.                                        #
#                                                                            #
##############################################################################
data_global
_audit_creation_method     SHELXL-97
_journal_data_validation_number     ?
_journal_date_recd_electronic     2012-05-11
_journal_date_accepted     2012-05-21
_journal_name_full     'Acta Crystallographica, Section E'
_journal_year     2012
_journal_volume     68
_journal_issue      6
_journal_page_first     o1922
_journal_page_last     o1922
_journal_paper_category     QO
_journal_paper_doi     10.1107/S160053681202329X
_journal_coeditor_code     XU5538
_publ_contact_author_name     'Hui-Lu Wu'
_publ_contact_author_address
;
School of Chemical and Biological Engineering
Lanzhou Jiaotong University
Lanzhou 730070
People's Republic of China
;
_publ_contact_author_email     wuhuilu@163.com
_publ_contact_author_fax     '+86 931 4956512'
_publ_contact_author_phone     '+86 13893117544'
_publ_section_title
;
Tris(1<i>H</i>-benzimidazol-3-ium-2-ylmethyl)amine tris(2,4,6-trinitrophenolate)
acetonitrile disolvate
;
loop_
    _publ_author_name
    _publ_author_address
    'Ying Bai'
;
School of Chemical and Biological Engineering
Lanzhou Jiaotong University
Lanzhou 730070
People's Republic of China
;
    'Jing-Kun Yuan'
;
School of Chemical and Biological Engineering
Lanzhou Jiaotong University
Lanzhou 730070
People's Republic of China
;
    'Hua Wang'
;
School of Chemical and Biological Engineering
Lanzhou Jiaotong University
Lanzhou 730070
People's Republic of China
;
    'Guo-Long Pan'
;
School of Chemical and Biological Engineering
Lanzhou Jiaotong University
Lanzhou 730070
People's Republic of China
;
    'Hui-Lu Wu'
;
School of Chemical and Biological Engineering
Lanzhou Jiaotong University
Lanzhou 730070
People's Republic of China
;
data_I
_chemical_name_systematic
;
Tris(1<i>H</i>-benzimidazol-3-ium-2-ylmethyl)amine
tris(2,4,6-trinitrophenolate) acetonitrile disolvate
;
_chemical_name_common     ?
_chemical_formula_moiety     'C24 H24 N7 3+, 3(C6 H2 N3 O7 -), 2(C2 H3 N)'
_chemical_formula_sum     'C46 H36 N18 O21'
_chemical_formula_iupac     'C24 H24 N7 3+, 3C6 H2 N3 O7 -, 2C2 H3 N'
_chemical_formula_weight     1176.93
_chemical_melting_point     ?
_symmetry_cell_setting     triclinic
_symmetry_space_group_name_H-M     'P -1'
_symmetry_space_group_name_Hall     '-P 1'
loop_
    _symmetry_equiv_pos_as_xyz
    'x, y, z'
    '-x, -y, -z'
_cell_length_a     10.9914(3)
_cell_length_b     15.4620(5)
_cell_length_c     16.1760(6)
_cell_angle_alpha     74.8260(10)
_cell_angle_beta     74.3370(10)
_cell_angle_gamma     73.2990(10)
_cell_volume     2484.29(14)
_cell_formula_units_Z     2
_cell_measurement_reflns_used     8608
_cell_measurement_theta_min     3.03
_cell_measurement_theta_max     25.00
_cell_measurement_temperature     153(2)
_exptl_crystal_description     block
_exptl_crystal_colour     yellow
_exptl_crystal_size_max     0.38
_exptl_crystal_size_mid     0.36
_exptl_crystal_size_min     0.30
_exptl_crystal_density_diffrn     1.573
_exptl_crystal_density_meas     ?
_exptl_crystal_density_method     'not measured'
_exptl_crystal_F_000     1212
_exptl_absorpt_coefficient_mu     0.128
_exptl_absorpt_correction_type     none
_exptl_absorpt_process_details     ?
_exptl_absorpt_correction_T_min     ?
_exptl_absorpt_correction_T_max     ?
_exptl_special_details     ?
_diffrn_ambient_temperature     153(2)
_diffrn_radiation_type     MoK\a
_diffrn_radiation_wavelength     0.71073
_diffrn_radiation_source     'fine-focus sealed tube'
_diffrn_radiation_monochromator     graphite
_diffrn_measurement_device_type     'Bruker APEXII CCD'
_diffrn_measurement_method     '\w scans'
_diffrn_detector_area_resol_mean     ?
_diffrn_reflns_number     18903
_diffrn_reflns_av_R_equivalents     0.0164
_diffrn_reflns_av_sigmaI/netI     0.0241
_diffrn_reflns_theta_min     3.03
_diffrn_reflns_theta_max     25.00
_diffrn_reflns_theta_full     25.00
_diffrn_measured_fraction_theta_max     0.985
_diffrn_measured_fraction_theta_full     0.985
_diffrn_reflns_limit_h_min     -13
_diffrn_reflns_limit_h_max     13
_diffrn_reflns_limit_k_min     -18
_diffrn_reflns_limit_k_max     18
_diffrn_reflns_limit_l_min     -19
_diffrn_reflns_limit_l_max     19
_diffrn_standards_number     0
_diffrn_standards_interval_count     0
_diffrn_standards_interval_time     0
_diffrn_standards_decay_%     0
_refine_special_details
;
Refinement of <i>F</i>^2^ against ALL reflections. The weighted <i>R</i>-factor
<i>wR</i> and goodness of fit <i>S</i> are based on <i>F</i>^2^, conventional
<i>R</i>-factors <i>R</i> are based on <i>F</i>, with <i>F</i> set to zero for
negative <i>F</i>^2^. The threshold expression of <i>F</i>^2^ >
\s(<i>F</i>^2^) is used only for calculating <i>R</i>-factors(gt) <i>etc</i>.
and is not relevant to the choice of reflections for refinement.
<i>R</i>-factors based on <i>F</i>^2^ are statistically about twice as large
as those based on <i>F</i>, and <i>R</i>- factors based on ALL data will be
even larger.
;
_reflns_number_total     8608
_reflns_number_gt     6896
_reflns_threshold_expression     I>2sigma(I)
_refine_ls_structure_factor_coef     Fsqd
_refine_ls_matrix_type     full
_refine_ls_R_factor_all     0.0512
_refine_ls_R_factor_gt     0.0372
_refine_ls_wR_factor_gt     0.1097
_refine_ls_wR_factor_ref     0.1271
_refine_ls_goodness_of_fit_ref     1.141
_refine_ls_restrained_S_all     1.141
_refine_ls_number_reflns     8608
_refine_ls_number_parameters     769
_refine_ls_number_restraints     0
_refine_ls_hydrogen_treatment     constr
_refine_ls_weighting_scheme     calc
_refine_ls_weighting_details
         'calc w=1/[\s^2^(Fo^2^)+(0.0700P)^2^+0.7354P] where P=(Fo^2^+2Fc^2^)/3'
_atom_sites_solution_hydrogens     geom
_atom_sites_solution_primary     direct
_atom_sites_solution_secondary     difmap
_refine_ls_shift/su_max     0.003
_refine_ls_shift/su_mean     0.000
_refine_diff_density_max     0.597
_refine_diff_density_min     -0.524
_refine_ls_extinction_method     'SHELXL97 (Sheldrick, 2008)'
_refine_ls_extinction_coef     0.0048(7)
_refine_ls_extinction_expression
                                  'Fc^*^=kFc[1+0.001xFc^2^\l^3^/sin(2\q)]^-1/4^'
loop_
    _atom_type_symbol
    _atom_type_description
    _atom_type_scat_dispersion_real
    _atom_type_scat_dispersion_imag
    _atom_type_scat_source
    'C' 'C' 0.0033 0.0016
                         'International Tables Vol C Tables 4.2.6.8 and 6.1.1.4'
    'H' 'H' 0.0000 0.0000
                         'International Tables Vol C Tables 4.2.6.8 and 6.1.1.4'
    'N' 'N' 0.0061 0.0033
                         'International Tables Vol C Tables 4.2.6.8 and 6.1.1.4'
    'O' 'O' 0.0106 0.0060
                         'International Tables Vol C Tables 4.2.6.8 and 6.1.1.4'
_computing_data_collection     'APEX2 (Bruker, 2007)'
_computing_cell_refinement     'SAINT (Bruker, 2007)'
_computing_data_reduction     'SAINT (Bruker, 2007)'
_computing_structure_solution     'SHELXS97 (Sheldrick, 2008)'
_computing_structure_refinement     'SHELXL97 (Sheldrick, 2008)'
_computing_molecular_graphics     'SHELXTL (Sheldrick, 2008)'
_computing_publication_material     'SHELXTL (Sheldrick, 2008)'
loop_
    _atom_site_type_symbol
    _atom_site_label
    _atom_site_fract_x
    _atom_site_fract_y
    _atom_site_fract_z
    _atom_site_U_iso_or_equiv
    _atom_site_adp_type
    _atom_site_calc_flag
    _atom_site_refinement_flags
    _atom_site_occupancy
    _atom_site_symmetry_multiplicity
    _atom_site_disorder_assembly
    _atom_site_disorder_group
    O O1 0.19492(13) 0.72945(9) 0.17343(9) 0.0277(3) Uani d . 1 1 . .
    O O2 0.39722(16) 0.60052(13) 0.11588(14) 0.0557(5) Uani d . 1 1 . .
    O O3 0.36658(17) 0.47442(13) 0.10886(18) 0.0768(7) Uani d . 1 1 . .
    O O4 -0.03082(14) 0.38847(10) 0.21627(11) 0.0376(4) Uani d . 1 1 . .
    O O5 -0.20832(15) 0.49423(12) 0.23218(13) 0.0488(5) Uani d . 1 1 . .
    O O6 -0.18403(14) 0.78337(11) 0.28475(10) 0.0373(4) Uani d . 1 1 . .
    O O7 -0.04156(14) 0.84451(10) 0.18413(11) 0.0387(4) Uani d . 1 1 . .
    O O8 0.55319(13) -0.01411(9) 0.21443(9) 0.0287(3) Uani d . 1 1 . .
    O O9 0.45012(15) 0.11421(11) 0.08342(10) 0.0382(4) Uani d . 1 1 . .
    O O10 0.54969(15) 0.22461(11) 0.04584(10) 0.0368(4) Uani d . 1 1 . .
    O O11 0.4936(2) 0.37383(13) 0.28626(13) 0.0709(6) Uani d . 1 1 . .
    O O12 0.5011(2) 0.29227(13) 0.41583(12) 0.0557(5) Uani d . 1 1 . .
    O O13 0.61627(14) -0.04480(11) 0.44910(10) 0.0412(4) Uani d . 1 1 . .
    O O14 0.49248(17) -0.08665(11) 0.39075(10) 0.0435(4) Uani d . 1 1 . .
    O O15 0.80096(18) 0.92619(10) 0.63659(10) 0.0455(4) Uani d . 1 1 . .
    O O16 0.86187(18) 0.99626(11) 0.46725(10) 0.0468(4) Uani d . 1 1 . .
    O O17 0.91497(14) 0.90721(11) 0.37525(9) 0.0365(4) Uani d . 1 1 . .
    O O18 0.8705(2) 0.59992(13) 0.45699(13) 0.0583(5) Uani d . 1 1 . .
    O O19 0.8206(2) 0.53622(13) 0.59356(15) 0.0723(6) Uani d . 1 1 . .
    O O20 0.74359(14) 0.70416(10) 0.81857(10) 0.0343(4) Uani d . 1 1 . .
    O O21 0.84323(16) 0.81413(11) 0.78892(10) 0.0402(4) Uani d . 1 1 . .
    N N1 0.19365(15) 0.80823(11) 0.31345(11) 0.0235(4) Uani d . 1 1 . .
    H H1A 0.1904 0.7887 0.2678 0.028 Uiso calc R 1 1 . .
    N N2 0.20614(15) 0.89781(11) 0.39250(10) 0.0238(4) Uani d . 1 1 . .
    H H2A 0.2129 0.9467 0.4075 0.029 Uiso calc R 1 1 . .
    N N3 0.16194(15) 0.88274(11) 0.03191(11) 0.0244(4) Uani d . 1 1 . .
    H H3A 0.1554 0.8451 0.0833 0.029 Uiso calc R 1 1 . .
    N N4 0.19477(15) 1.00153(11) -0.06998(10) 0.0236(4) Uani d . 1 1 . .
    H H4A 0.2132 1.0551 -0.0966 0.028 Uiso calc R 1 1 . .
    N N5 0.44272(15) 0.73101(11) 0.19350(11) 0.0252(4) Uani d . 1 1 . .
    H H5A 0.4120 0.7140 0.1569 0.030 Uiso calc R 1 1 . .
    N N6 0.50621(15) 0.81663(11) 0.25280(10) 0.0227(4) Uani d . 1 1 . .
    H H6A 0.5238 0.8650 0.2618 0.027 Uiso calc R 1 1 . .
    N N7 0.25878(15) 0.93287(11) 0.15208(10) 0.0218(3) Uani d . 1 1 . .
    N N8 0.32617(16) 0.54937(12) 0.12943(12) 0.0307(4) Uani d . 1 1 . .
    N N9 -0.08945(16) 0.46810(12) 0.22038(12) 0.0310(4) Uani d . 1 1 . .
    N N10 -0.08201(16) 0.77711(12) 0.22959(11) 0.0285(4) Uani d . 1 1 . .
    N N11 0.50651(16) 0.16298(12) 0.10090(11) 0.0270(4) Uani d . 1 1 . .
    N N12 0.5052(2) 0.29939(14) 0.33842(13) 0.0414(5) Uani d . 1 1 . .
    N N13 0.55052(16) -0.03116(12) 0.39430(11) 0.0297(4) Uani d . 1 1 . .
    N N14 0.87694(16) 0.92056(12) 0.45101(11) 0.0280(4) Uani d . 1 1 . .
    N N15 0.8432(2) 0.60241(14) 0.53516(15) 0.0453(5) Uani d . 1 1 . .
    N N16 0.79938(16) 0.76219(11) 0.76568(11) 0.0279(4) Uani d . 1 1 . .
    N N18 0.9138(2) 0.42750(16) 0.01524(15) 0.0541(6) Uani d . 1 1 . .
    N N17 0.76021(19) 0.81449(14) 0.08431(13) 0.0401(5) Uani d . 1 1 . .
    C C1 0.18632(18) 0.75699(13) 0.39846(13) 0.0256(4) Uani d . 1 1 . .
    C C2 0.1757(2) 0.66653(15) 0.43415(15) 0.0335(5) Uani d . 1 1 . .
    H H2B 0.1705 0.6272 0.3995 0.040 Uiso calc R 1 1 . .
    C C3 0.1730(2) 0.63736(16) 0.52277(16) 0.0392(6) Uani d . 1 1 . .
    H H3B 0.1661 0.5760 0.5498 0.047 Uiso calc R 1 1 . .
    C C4 0.1801(2) 0.69480(16) 0.57392(15) 0.0401(6) Uani d . 1 1 . .
    H H4B 0.1780 0.6716 0.6347 0.048 Uiso calc R 1 1 . .
    C C5 0.1901(2) 0.78520(15) 0.53837(14) 0.0330(5) Uani d . 1 1 . .
    H H5B 0.1945 0.8247 0.5731 0.040 Uiso calc R 1 1 . .
    C C6 0.19351(18) 0.81461(13) 0.44906(13) 0.0247(4) Uani d . 1 1 . .
    C C7 0.20641(17) 0.89165(13) 0.31229(12) 0.0212(4) Uani d . 1 1 . .
    C C8 0.22002(19) 0.96737(13) 0.23388(12) 0.0252(4) Uani d . 1 1 . .
    H H8A 0.1362 1.0136 0.2346 0.030 Uiso calc R 1 1 . .
    H H8B 0.2859 0.9983 0.2365 0.030 Uiso calc R 1 1 . .
    C C9 0.2139(2) 1.00563(13) 0.08031(13) 0.0259(4) Uani d . 1 1 . .
    H H9A 0.2794 1.0429 0.0527 0.031 Uiso calc R 1 1 . .
    H H9B 0.1316 1.0469 0.1038 0.031 Uiso calc R 1 1 . .
    C C10 0.19338(17) 0.96346(13) 0.01371(12) 0.0221(4) Uani d . 1 1 . .
    C C11 0.16236(17) 0.94336(13) -0.10929(12) 0.0226(4) Uani d . 1 1 . .
    C C12 0.15096(18) 0.95044(15) -0.19487(13) 0.0285(5) Uani d . 1 1 . .
    H H12A 0.1647 1.0024 -0.2398 0.034 Uiso calc R 1 1 . .
    C C13 0.1184(2) 0.87699(15) -0.20989(14) 0.0330(5) Uani d . 1 1 . .
    H H13A 0.1110 0.8780 -0.2673 0.040 Uiso calc R 1 1 . .
    C C14 0.0957(2) 0.80077(16) -0.14332(15) 0.0356(5) Uani d . 1 1 . .
    H H14A 0.0725 0.7522 -0.1568 0.043 Uiso calc R 1 1 . .
    C C15 0.1064(2) 0.79473(15) -0.05901(15) 0.0329(5) Uani d . 1 1 . .
    H H15A 0.0908 0.7433 -0.0138 0.040 Uiso calc R 1 1 . .
    C C16 0.14117(18) 0.86745(14) -0.04346(13) 0.0251(4) Uani d . 1 1 . .
    C C17 0.40172(18) 0.89956(14) 0.12558(13) 0.0248(4) Uani d . 1 1 . .
    H H17A 0.4444 0.9490 0.1223 0.030 Uiso calc R 1 1 . .
    H H17B 0.4235 0.8847 0.0666 0.030 Uiso calc R 1 1 . .
    C C18 0.45217(17) 0.81625(13) 0.18870(12) 0.0225(4) Uani d . 1 1 . .
    C C19 0.53047(18) 0.72800(13) 0.30347(13) 0.0239(4) Uani d . 1 1 . .
    C C20 0.58034(19) 0.69227(14) 0.37957(13) 0.0295(5) Uani d . 1 1 . .
    H H20A 0.6085 0.7292 0.4058 0.035 Uiso calc R 1 1 . .
    C C21 0.5861(2) 0.60002(15) 0.41413(14) 0.0343(5) Uani d . 1 1 . .
    H H21A 0.6190 0.5727 0.4660 0.041 Uiso calc R 1 1 . .
    C C22 0.5453(2) 0.54537(15) 0.37567(15) 0.0360(5) Uani d . 1 1 . .
    H H22A 0.5520 0.4820 0.4019 0.043 Uiso calc R 1 1 . .
    C C23 0.4956(2) 0.58018(14) 0.30116(15) 0.0319(5) Uani d . 1 1 . .
    H H23A 0.4672 0.5429 0.2753 0.038 Uiso calc R 1 1 . .
    C C24 0.48936(18) 0.67315(13) 0.26583(13) 0.0251(4) Uani d . 1 1 . .
    C C25 0.13096(18) 0.66971(13) 0.18346(12) 0.0233(4) Uani d . 1 1 . .
    C C26 0.18751(18) 0.57814(13) 0.16620(13) 0.0238(4) Uani d . 1 1 . .
    C C27 0.11648(19) 0.51360(13) 0.17898(13) 0.0254(4) Uani d . 1 1 . .
    H H27A 0.1585 0.4544 0.1659 0.030 Uiso calc R 1 1 . .
    C C28 -0.01533(18) 0.53544(13) 0.21077(13) 0.0257(4) Uani d . 1 1 . .
    C C29 -0.07911(19) 0.62129(14) 0.22969(13) 0.0268(4) Uani d . 1 1 . .
    H H29A -0.1701 0.6354 0.2526 0.032 Uiso calc R 1 1 . .
    C C30 -0.00806(19) 0.68566(13) 0.21469(12) 0.0247(4) Uani d . 1 1 . .
    C C31 0.53576(17) 0.05662(14) 0.24384(13) 0.0233(4) Uani d . 1 1 . .
    C C32 0.51996(18) 0.14913(13) 0.19069(13) 0.0235(4) Uani d . 1 1 . .
    C C33 0.51562(18) 0.22584(14) 0.21939(13) 0.0273(4) Uani d . 1 1 . .
    H H33A 0.5091 0.2841 0.1806 0.033 Uiso calc R 1 1 . .
    C C34 0.52086(19) 0.21746(14) 0.30585(14) 0.0292(5) Uani d . 1 1 . .
    C C35 0.53357(19) 0.13207(14) 0.36288(13) 0.0275(4) Uani d . 1 1 . .
    H H35A 0.5386 0.1266 0.4218 0.033 Uiso calc R 1 1 . .
    C C36 0.53860(18) 0.05687(14) 0.33255(13) 0.0247(4) Uani d . 1 1 . .
    C C37 0.82270(18) 0.85297(13) 0.61195(13) 0.0249(4) Uani d . 1 1 . .
    C C38 0.85192(18) 0.84327(14) 0.52128(13) 0.0247(4) Uani d . 1 1 . .
    C C39 0.85685(19) 0.76357(14) 0.49720(14) 0.0294(5) Uani d . 1 1 . .
    H H39A 0.8738 0.7612 0.4369 0.035 Uiso calc R 1 1 . .
    C C40 0.8371(2) 0.68644(14) 0.56079(15) 0.0316(5) Uani d . 1 1 . .
    C C41 0.81635(19) 0.68765(14) 0.64873(14) 0.0302(5) Uani d . 1 1 . .
    H H41A 0.8037 0.6342 0.6919 0.036 Uiso calc R 1 1 . .
    C C42 0.81428(18) 0.76644(13) 0.67287(13) 0.0248(4) Uani d . 1 1 . .
    C C43 0.7582(2) 0.75207(16) 0.06067(14) 0.0324(5) Uani d . 1 1 . .
    C C44 0.7551(3) 0.67206(18) 0.03153(18) 0.0490(6) Uani d . 1 1 . .
    H H44A 0.7095 0.6322 0.0801 0.059 Uiso calc R 1 1 . .
    H H44B 0.8442 0.6380 0.0119 0.059 Uiso calc R 1 1 . .
    H H44C 0.7097 0.6918 -0.0171 0.059 Uiso calc R 1 1 . .
    C C45 0.8089(3) 0.43038(17) 0.05165(17) 0.0432(6) Uani d . 1 1 . .
    C C46 0.6769(3) 0.4302(2) 0.0968(2) 0.0670(9) Uani d . 1 1 . .
    H H46A 0.6485 0.3835 0.0806 0.080 Uiso calc R 1 1 . .
    H H46B 0.6208 0.4910 0.0803 0.080 Uiso calc R 1 1 . .
    H H46C 0.6717 0.4159 0.1602 0.080 Uiso calc R 1 1 . .
loop_
    _atom_site_aniso_label
    _atom_site_aniso_U_11
    _atom_site_aniso_U_22
    _atom_site_aniso_U_33
    _atom_site_aniso_U_12
    _atom_site_aniso_U_13
    _atom_site_aniso_U_23
    O1 0.0332(7) 0.0233(7) 0.0316(8) -0.0105(6) -0.0115(6) -0.0050(6)
    O2 0.0371(9) 0.0497(11) 0.0906(15) -0.0239(8) 0.0139(9) -0.0444(10)
    O3 0.0349(10) 0.0360(11) 0.157(2) -0.0079(8) 0.0050(11) -0.0422(13)
    O4 0.0393(8) 0.0234(8) 0.0521(10) -0.0098(7) -0.0112(7) -0.0066(7)
    O5 0.0279(9) 0.0421(10) 0.0789(13) -0.0131(7) -0.0019(8) -0.0206(9)
    O6 0.0355(8) 0.0348(9) 0.0396(9) -0.0084(7) 0.0026(7) -0.0145(7)
    O7 0.0425(9) 0.0213(8) 0.0445(9) -0.0076(7) -0.0006(7) -0.0020(7)
    O8 0.0380(8) 0.0228(7) 0.0291(8) -0.0099(6) -0.0071(6) -0.0082(6)
    O9 0.0554(10) 0.0374(9) 0.0324(9) -0.0202(8) -0.0164(7) -0.0070(7)
    O10 0.0469(9) 0.0341(9) 0.0279(8) -0.0176(7) -0.0045(7) 0.0019(7)
    O11 0.138(2) 0.0314(10) 0.0469(12) -0.0357(11) -0.0051(12) -0.0114(9)
    O12 0.0904(14) 0.0512(12) 0.0391(11) -0.0256(10) -0.0138(9) -0.0215(9)
    O13 0.0340(8) 0.0496(10) 0.0343(9) -0.0025(7) -0.0144(7) 0.0006(7)
    O14 0.0700(11) 0.0304(9) 0.0352(9) -0.0247(8) -0.0114(8) -0.0003(7)
    O15 0.0869(13) 0.0222(8) 0.0262(8) -0.0159(8) -0.0044(8) -0.0072(7)
    O16 0.0852(13) 0.0315(9) 0.0305(9) -0.0275(9) -0.0103(8) -0.0040(7)
    O17 0.0408(8) 0.0415(9) 0.0240(8) -0.0056(7) -0.0044(6) -0.0079(7)
    O18 0.0856(14) 0.0467(11) 0.0577(13) -0.0104(10) -0.0280(10) -0.0283(9)
    O19 0.1228(19) 0.0317(11) 0.0722(15) -0.0292(11) -0.0209(13) -0.0143(10)
    O20 0.0365(8) 0.0282(8) 0.0318(8) -0.0068(6) -0.0036(6) 0.0002(7)
    O21 0.0603(10) 0.0335(9) 0.0351(9) -0.0157(8) -0.0197(8) -0.0058(7)
    N1 0.0267(8) 0.0220(9) 0.0225(9) -0.0063(7) -0.0028(6) -0.0076(7)
    N2 0.0294(9) 0.0213(9) 0.0229(9) -0.0079(7) -0.0051(7) -0.0067(7)
    N3 0.0319(9) 0.0208(9) 0.0227(9) -0.0085(7) -0.0085(7) -0.0026(7)
    N4 0.0274(8) 0.0209(8) 0.0227(9) -0.0065(7) -0.0066(6) -0.0023(7)
    N5 0.0271(8) 0.0221(9) 0.0301(9) -0.0044(7) -0.0073(7) -0.0118(7)
    N6 0.0265(8) 0.0199(8) 0.0244(9) -0.0080(7) -0.0055(6) -0.0059(7)
    N7 0.0276(8) 0.0192(8) 0.0200(8) -0.0049(6) -0.0066(6) -0.0052(6)
    N8 0.0304(9) 0.0232(10) 0.0411(11) -0.0080(8) -0.0077(8) -0.0085(8)
    N9 0.0320(10) 0.0279(10) 0.0337(10) -0.0125(8) -0.0048(7) -0.0033(8)
    N10 0.0320(9) 0.0261(10) 0.0287(9) -0.0060(7) -0.0071(7) -0.0079(8)
    N11 0.0295(9) 0.0248(9) 0.0261(9) -0.0058(7) -0.0048(7) -0.0054(7)
    N12 0.0591(13) 0.0343(11) 0.0383(12) -0.0207(9) -0.0038(9) -0.0158(9)
    N13 0.0311(9) 0.0298(10) 0.0247(9) -0.0045(8) -0.0039(7) -0.0048(7)
    N14 0.0297(9) 0.0318(10) 0.0248(9) -0.0079(7) -0.0085(7) -0.0059(8)
    N15 0.0623(13) 0.0280(11) 0.0541(14) -0.0095(9) -0.0227(11) -0.0131(10)
    N16 0.0312(9) 0.0205(9) 0.0295(10) -0.0035(7) -0.0074(7) -0.0026(8)
    N18 0.0538(14) 0.0551(15) 0.0544(14) -0.0180(11) -0.0075(11) -0.0109(11)
    N17 0.0497(12) 0.0337(11) 0.0376(11) -0.0103(9) -0.0118(9) -0.0047(9)
    C1 0.0240(10) 0.0212(10) 0.0296(11) -0.0045(8) -0.0023(8) -0.0061(8)
    C2 0.0342(11) 0.0222(11) 0.0408(13) -0.0068(9) -0.0025(9) -0.0058(9)
    C3 0.0418(13) 0.0234(11) 0.0420(14) -0.0072(9) -0.0030(10) 0.0044(10)
    C4 0.0479(14) 0.0352(13) 0.0291(12) -0.0087(10) -0.0078(10) 0.0061(10)
    C5 0.0419(12) 0.0288(12) 0.0256(11) -0.0081(9) -0.0070(9) -0.0011(9)
    C6 0.0259(10) 0.0205(10) 0.0254(10) -0.0066(8) -0.0037(8) -0.0012(8)
    C7 0.0213(9) 0.0188(10) 0.0230(10) -0.0045(7) -0.0026(7) -0.0059(8)
    C8 0.0332(11) 0.0206(10) 0.0222(10) -0.0053(8) -0.0050(8) -0.0069(8)
    C9 0.0345(11) 0.0199(10) 0.0241(10) -0.0055(8) -0.0097(8) -0.0028(8)
    C10 0.0226(9) 0.0208(10) 0.0224(10) -0.0036(7) -0.0064(7) -0.0034(8)
    C11 0.0226(9) 0.0207(10) 0.0238(10) -0.0029(8) -0.0066(7) -0.0043(8)
    C12 0.0278(10) 0.0306(11) 0.0246(11) 0.0006(8) -0.0080(8) -0.0069(9)
    C13 0.0330(11) 0.0372(13) 0.0324(12) 0.0007(9) -0.0142(9) -0.0155(10)
    C14 0.0406(12) 0.0317(12) 0.0427(13) -0.0061(10) -0.0178(10) -0.0147(10)
    C15 0.0379(12) 0.0276(11) 0.0374(12) -0.0086(9) -0.0131(9) -0.0069(9)
    C16 0.0260(10) 0.0253(10) 0.0260(11) -0.0043(8) -0.0093(8) -0.0063(8)
    C17 0.0283(10) 0.0252(10) 0.0220(10) -0.0079(8) -0.0042(8) -0.0059(8)
    C18 0.0215(9) 0.0224(10) 0.0239(10) -0.0050(8) -0.0021(7) -0.0080(8)
    C19 0.0234(9) 0.0186(10) 0.0267(10) -0.0042(8) -0.0016(8) -0.0041(8)
    C20 0.0308(11) 0.0282(11) 0.0286(11) -0.0069(9) -0.0059(8) -0.0048(9)
    C21 0.0350(11) 0.0321(12) 0.0296(12) -0.0042(9) -0.0060(9) -0.0004(9)
    C22 0.0381(12) 0.0221(11) 0.0397(13) -0.0035(9) -0.0027(10) -0.0023(9)
    C23 0.0327(11) 0.0206(11) 0.0418(13) -0.0053(8) -0.0036(9) -0.0104(9)
    C24 0.0219(9) 0.0212(10) 0.0312(11) -0.0026(8) -0.0026(8) -0.0093(8)
    C25 0.0310(10) 0.0225(10) 0.0186(10) -0.0091(8) -0.0098(8) 0.0003(8)
    C26 0.0269(10) 0.0209(10) 0.0244(10) -0.0066(8) -0.0078(8) -0.0023(8)
    C27 0.0334(11) 0.0177(10) 0.0260(11) -0.0065(8) -0.0100(8) -0.0013(8)
    C28 0.0305(10) 0.0215(10) 0.0270(11) -0.0115(8) -0.0070(8) -0.0010(8)
    C29 0.0291(10) 0.0268(11) 0.0243(10) -0.0085(8) -0.0056(8) -0.0026(8)
    C30 0.0327(10) 0.0191(10) 0.0216(10) -0.0055(8) -0.0064(8) -0.0027(8)
    C31 0.0219(9) 0.0244(11) 0.0252(10) -0.0080(8) -0.0044(7) -0.0052(8)
    C32 0.0250(10) 0.0228(10) 0.0243(10) -0.0071(8) -0.0053(7) -0.0056(8)
    C33 0.0279(10) 0.0240(11) 0.0304(11) -0.0089(8) -0.0044(8) -0.0048(9)
    C34 0.0338(11) 0.0274(11) 0.0315(11) -0.0123(9) -0.0045(8) -0.0113(9)
    C35 0.0292(10) 0.0331(12) 0.0249(10) -0.0121(9) -0.0069(8) -0.0071(9)
    C36 0.0240(10) 0.0246(10) 0.0259(11) -0.0076(8) -0.0054(8) -0.0036(8)
    C37 0.0274(10) 0.0205(10) 0.0277(11) -0.0065(8) -0.0051(8) -0.0062(8)
    C38 0.0241(10) 0.0242(10) 0.0279(11) -0.0045(8) -0.0090(8) -0.0063(8)
    C39 0.0309(11) 0.0312(12) 0.0301(11) -0.0037(9) -0.0121(8) -0.0109(9)
    C40 0.0368(11) 0.0223(11) 0.0412(13) -0.0057(9) -0.0151(9) -0.0101(9)
    C41 0.0318(11) 0.0232(11) 0.0366(12) -0.0056(8) -0.0120(9) -0.0035(9)
    C42 0.0256(10) 0.0208(10) 0.0284(11) -0.0031(8) -0.0080(8) -0.0060(8)
    C43 0.0367(12) 0.0293(12) 0.0292(12) -0.0066(9) -0.0083(9) -0.0022(10)
    C44 0.0597(16) 0.0386(14) 0.0520(16) -0.0052(12) -0.0166(12) -0.0166(12)
    C45 0.0488(15) 0.0367(14) 0.0475(15) -0.0114(11) -0.0126(12) -0.0099(11)
    C46 0.0474(16) 0.071(2) 0.086(2) -0.0178(15) -0.0045(15) -0.0270(18)
_geom_special_details
;
All e.s.d.'s (except the e.s.d. in the dihedral angle between two l.s. planes)
are estimated using the full covariance matrix. The cell e.s.d.'s are taken
into account individually in the estimation of e.s.d.'s in distances, angles
and torsion angles; correlations between e.s.d.'s in cell parameters are only
used when they are defined by crystal symmetry. An approximate (isotropic)
treatment of cell e.s.d.'s is used for estimating e.s.d.'s involving l.s.
planes.
;
loop_
    _geom_bond_atom_site_label_1
    _geom_bond_atom_site_label_2
    _geom_bond_site_symmetry_2
    _geom_bond_distance
    _geom_bond_publ_flag
    O1 C25 . 1.268(2) ?
    O2 N8 . 1.206(2) ?
    O3 N8 . 1.215(2) ?
    O4 N9 . 1.224(2) ?
    O5 N9 . 1.228(2) ?
    O6 N10 . 1.227(2) ?
    O7 N10 . 1.230(2) ?
    O8 C31 . 1.250(2) ?
    O9 N11 . 1.228(2) ?
    O10 N11 . 1.230(2) ?
    O11 N12 . 1.232(3) ?
    O12 N12 . 1.218(3) ?
    O13 N13 . 1.230(2) ?
    O14 N13 . 1.227(2) ?
    O15 C37 . 1.236(2) ?
    O16 N14 . 1.222(2) ?
    O17 N14 . 1.235(2) ?
    O18 N15 . 1.227(3) ?
    O19 N15 . 1.231(3) ?
    O20 N16 . 1.243(2) ?
    O21 N16 . 1.224(2) ?
    N1 C7 . 1.332(2) ?
    N1 C1 . 1.390(3) ?
    N1 H1A . 0.8800 ?
    N2 C7 . 1.325(2) ?
    N2 C6 . 1.389(3) ?
    N2 H2A . 0.8800 ?
    N3 C10 . 1.328(3) ?
    N3 C16 . 1.388(3) ?
    N3 H3A . 0.8800 ?
    N4 C10 . 1.325(2) ?
    N4 C11 . 1.395(3) ?
    N4 H4A . 0.8800 ?
    N5 C18 . 1.332(3) ?
    N5 C24 . 1.394(3) ?
    N5 H5A . 0.8800 ?
    N6 C18 . 1.329(2) ?
    N6 C19 . 1.393(2) ?
    N6 H6A . 0.8800 ?
    N7 C8 . 1.467(2) ?
    N7 C9 . 1.471(2) ?
    N7 C17 . 1.485(2) ?
    N8 C26 . 1.461(3) ?
    N9 C28 . 1.451(3) ?
    N10 C30 . 1.459(3) ?
    N11 C32 . 1.453(3) ?
    N12 C34 . 1.445(3) ?
    N13 C36 . 1.457(3) ?
    N14 C38 . 1.451(3) ?
    N15 C40 . 1.442(3) ?
    N16 C42 . 1.452(3) ?
    N18 C45 . 1.139(3) ?
    N17 C43 . 1.135(3) ?
    C1 C6 . 1.388(3) ?
    C1 C2 . 1.392(3) ?
    C2 C3 . 1.380(3) ?
    C2 H2B . 0.9500 ?
    C3 C4 . 1.393(4) ?
    C3 H3B . 0.9500 ?
    C4 C5 . 1.389(3) ?
    C4 H4B . 0.9500 ?
    C5 C6 . 1.390(3) ?
    C5 H5B . 0.9500 ?
    C7 C8 . 1.491(3) ?
    C8 H8A . 0.9900 ?
    C8 H8B . 0.9900 ?
    C9 C10 . 1.490(3) ?
    C9 H9A . 0.9900 ?
    C9 H9B . 0.9900 ?
    C11 C16 . 1.391(3) ?
    C11 C12 . 1.397(3) ?
    C12 C13 . 1.379(3) ?
    C12 H12A . 0.9500 ?
    C13 C14 . 1.404(3) ?
    C13 H13A . 0.9500 ?
    C14 C15 . 1.377(3) ?
    C14 H14A . 0.9500 ?
    C15 C16 . 1.386(3) ?
    C15 H15A . 0.9500 ?
    C17 C18 . 1.489(3) ?
    C17 H17A . 0.9900 ?
    C17 H17B . 0.9900 ?
    C19 C24 . 1.390(3) ?
    C19 C20 . 1.398(3) ?
    C20 C21 . 1.379(3) ?
    C20 H20A . 0.9500 ?
    C21 C22 . 1.395(3) ?
    C21 H21A . 0.9500 ?
    C22 C23 . 1.373(3) ?
    C22 H22A . 0.9500 ?
    C23 C24 . 1.390(3) ?
    C23 H23A . 0.9500 ?
    C25 C26 . 1.441(3) ?
    C25 C30 . 1.443(3) ?
    C26 C27 . 1.379(3) ?
    C27 C28 . 1.373(3) ?
    C27 H27A . 0.9500 ?
    C28 C29 . 1.382(3) ?
    C29 C30 . 1.370(3) ?
    C29 H29A . 0.9500 ?
    C31 C36 . 1.445(3) ?
    C31 C32 . 1.452(3) ?
    C32 C33 . 1.367(3) ?
    C33 C34 . 1.386(3) ?
    C33 H33A . 0.9500 ?
    C34 C35 . 1.393(3) ?
    C35 C36 . 1.357(3) ?
    C35 H35A . 0.9500 ?
    C37 C42 . 1.450(3) ?
    C37 C38 . 1.453(3) ?
    C38 C39 . 1.369(3) ?
    C39 C40 . 1.383(3) ?
    C39 H39A . 0.9500 ?
    C40 C41 . 1.383(3) ?
    C41 C42 . 1.366(3) ?
    C41 H41A . 0.9500 ?
    C43 C44 . 1.446(3) ?
    C44 H44A . 0.9800 ?
    C44 H44B . 0.9800 ?
    C44 H44C . 0.9800 ?
    C45 C46 . 1.437(4) ?
    C46 H46A . 0.9800 ?
    C46 H46B . 0.9800 ?
    C46 H46C . 0.9800 ?
loop_
    _geom_angle_atom_site_label_1
    _geom_angle_atom_site_label_2
    _geom_angle_atom_site_label_3
    _geom_angle_site_symmetry_1
    _geom_angle_site_symmetry_3
    _geom_angle
    _geom_angle_publ_flag
    C7 N1 C1 . . 108.92(16) ?
    C7 N1 H1A . . 125.5 ?
    C1 N1 H1A . . 125.5 ?
    C7 N2 C6 . . 108.99(16) ?
    C7 N2 H2A . . 125.5 ?
    C6 N2 H2A . . 125.5 ?
    C10 N3 C16 . . 108.85(16) ?
    C10 N3 H3A . . 125.6 ?
    C16 N3 H3A . . 125.6 ?
    C10 N4 C11 . . 109.27(16) ?
    C10 N4 H4A . . 125.4 ?
    C11 N4 H4A . . 125.4 ?
    C18 N5 C24 . . 109.02(16) ?
    C18 N5 H5A . . 125.5 ?
    C24 N5 H5A . . 125.5 ?
    C18 N6 C19 . . 108.98(16) ?
    C18 N6 H6A . . 125.5 ?
    C19 N6 H6A . . 125.5 ?
    C8 N7 C9 . . 110.46(15) ?
    C8 N7 C17 . . 112.55(15) ?
    C9 N7 C17 . . 108.15(15) ?
    O2 N8 O3 . . 120.98(19) ?
    O2 N8 C26 . . 120.79(17) ?
    O3 N8 C26 . . 118.13(17) ?
    O4 N9 O5 . . 123.34(18) ?
    O4 N9 C28 . . 118.64(17) ?
    O5 N9 C28 . . 118.02(17) ?
    O6 N10 O7 . . 123.04(17) ?
    O6 N10 C30 . . 118.43(17) ?
    O7 N10 C30 . . 118.48(16) ?
    O9 N11 O10 . . 122.66(17) ?
    O9 N11 C32 . . 118.81(17) ?
    O10 N11 C32 . . 118.51(17) ?
    O12 N12 O11 . . 123.1(2) ?
    O12 N12 C34 . . 119.0(2) ?
    O11 N12 C34 . . 117.9(2) ?
    O14 N13 O13 . . 123.36(18) ?
    O14 N13 C36 . . 118.97(16) ?
    O13 N13 C36 . . 117.64(17) ?
    O16 N14 O17 . . 121.47(18) ?
    O16 N14 C38 . . 120.31(17) ?
    O17 N14 C38 . . 118.22(18) ?
    O18 N15 O19 . . 123.1(2) ?
    O18 N15 C40 . . 119.1(2) ?
    O19 N15 C40 . . 117.8(2) ?
    O21 N16 O20 . . 122.63(17) ?
    O21 N16 C42 . . 119.46(17) ?
    O20 N16 C42 . . 117.90(17) ?
    C6 C1 N1 . . 106.17(17) ?
    C6 C1 C2 . . 121.96(19) ?
    N1 C1 C2 . . 131.86(19) ?
    C3 C2 C1 . . 116.1(2) ?
    C3 C2 H2B . . 121.9 ?
    C1 C2 H2B . . 121.9 ?
    C2 C3 C4 . . 122.2(2) ?
    C2 C3 H3B . . 118.9 ?
    C4 C3 H3B . . 118.9 ?
    C5 C4 C3 . . 121.7(2) ?
    C5 C4 H4B . . 119.2 ?
    C3 C4 H4B . . 119.2 ?
    C4 C5 C6 . . 116.2(2) ?
    C4 C5 H5B . . 121.9 ?
    C6 C5 H5B . . 121.9 ?
    C1 C6 N2 . . 106.46(17) ?
    C1 C6 C5 . . 121.80(19) ?
    N2 C6 C5 . . 131.72(19) ?
    N2 C7 N1 . . 109.46(16) ?
    N2 C7 C8 . . 124.27(17) ?
    N1 C7 C8 . . 126.27(17) ?
    N7 C8 C7 . . 111.74(16) ?
    N7 C8 H8A . . 109.3 ?
    C7 C8 H8A . . 109.3 ?
    N7 C8 H8B . . 109.3 ?
    C7 C8 H8B . . 109.3 ?
    H8A C8 H8B . . 107.9 ?
    N7 C9 C10 . . 109.82(15) ?
    N7 C9 H9A . . 109.7 ?
    C10 C9 H9A . . 109.7 ?
    N7 C9 H9B . . 109.7 ?
    C10 C9 H9B . . 109.7 ?
    H9A C9 H9B . . 108.2 ?
    N4 C10 N3 . . 109.49(17) ?
    N4 C10 C9 . . 126.45(17) ?
    N3 C10 C9 . . 123.92(17) ?
    C16 C11 N4 . . 105.67(16) ?
    C16 C11 C12 . . 122.08(19) ?
    N4 C11 C12 . . 132.25(19) ?
    C13 C12 C11 . . 115.63(19) ?
    C13 C12 H12A . . 122.2 ?
    C11 C12 H12A . . 122.2 ?
    C12 C13 C14 . . 122.3(2) ?
    C12 C13 H13A . . 118.8 ?
    C14 C13 H13A . . 118.8 ?
    C15 C14 C13 . . 121.6(2) ?
    C15 C14 H14A . . 119.2 ?
    C13 C14 H14A . . 119.2 ?
    C14 C15 C16 . . 116.6(2) ?
    C14 C15 H15A . . 121.7 ?
    C16 C15 H15A . . 121.7 ?
    C15 C16 N3 . . 131.52(19) ?
    C15 C16 C11 . . 121.77(18) ?
    N3 C16 C11 . . 106.72(17) ?
    N7 C17 C18 . . 111.47(15) ?
    N7 C17 H17A . . 109.3 ?
    C18 C17 H17A . . 109.3 ?
    N7 C17 H17B . . 109.3 ?
    C18 C17 H17B . . 109.3 ?
    H17A C17 H17B . . 108.0 ?
    N6 C18 N5 . . 109.41(16) ?
    N6 C18 C17 . . 124.92(18) ?
    N5 C18 C17 . . 125.54(17) ?
    C24 C19 N6 . . 106.44(17) ?
    C24 C19 C20 . . 121.51(18) ?
    N6 C19 C20 . . 132.01(18) ?
    C21 C20 C19 . . 115.8(2) ?
    C21 C20 H20A . . 122.1 ?
    C19 C20 H20A . . 122.1 ?
    C20 C21 C22 . . 122.3(2) ?
    C20 C21 H21A . . 118.8 ?
    C22 C21 H21A . . 118.8 ?
    C23 C22 C21 . . 122.1(2) ?
    C23 C22 H22A . . 118.9 ?
    C21 C22 H22A . . 118.9 ?
    C22 C23 C24 . . 116.0(2) ?
    C22 C23 H23A . . 122.0 ?
    C24 C23 H23A . . 122.0 ?
    C23 C24 C19 . . 122.25(19) ?
    C23 C24 N5 . . 131.61(19) ?
    C19 C24 N5 . . 106.12(17) ?
    O1 C25 C26 . . 124.49(18) ?
    O1 C25 C30 . . 123.50(18) ?
    C26 C25 C30 . . 112.01(17) ?
    C27 C26 C25 . . 123.59(18) ?
    C27 C26 N8 . . 115.42(17) ?
    C25 C26 N8 . . 120.93(17) ?
    C28 C27 C26 . . 119.60(18) ?
    C28 C27 H27A . . 120.2 ?
    C26 C27 H27A . . 120.2 ?
    C27 C28 C29 . . 121.43(18) ?
    C27 C28 N9 . . 118.90(18) ?
    C29 C28 N9 . . 119.60(18) ?
    C30 C29 C28 . . 118.48(18) ?
    C30 C29 H29A . . 120.8 ?
    C28 C29 H29A . . 120.8 ?
    C29 C30 C25 . . 124.84(18) ?
    C29 C30 N10 . . 115.98(17) ?
    C25 C30 N10 . . 119.15(17) ?
    O8 C31 C36 . . 124.85(18) ?
    O8 C31 C32 . . 123.78(18) ?
    C36 C31 C32 . . 111.21(17) ?
    C33 C32 C31 . . 124.46(18) ?
    C33 C32 N11 . . 116.66(18) ?
    C31 C32 N11 . . 118.89(17) ?
    C32 C33 C34 . . 119.12(19) ?
    C32 C33 H33A . . 120.4 ?
    C34 C33 H33A . . 120.4 ?
    C33 C34 C35 . . 121.02(19) ?
    C33 C34 N12 . . 119.27(19) ?
    C35 C34 N12 . . 119.60(19) ?
    C36 C35 C34 . . 118.66(19) ?
    C36 C35 H35A . . 120.7 ?
    C34 C35 H35A . . 120.7 ?
    C35 C36 C31 . . 125.44(19) ?
    C35 C36 N13 . . 117.15(18) ?
    C31 C36 N13 . . 117.40(18) ?
    O15 C37 C42 . . 122.38(19) ?
    O15 C37 C38 . . 125.31(19) ?
    C42 C37 C38 . . 112.23(17) ?
    C39 C38 N14 . . 116.76(18) ?
    C39 C38 C37 . . 123.26(19) ?
    N14 C38 C37 . . 119.98(18) ?
    C38 C39 C40 . . 119.9(2) ?
    C38 C39 H39A . . 120.1 ?
    C40 C39 H39A . . 120.1 ?
    C41 C40 C39 . . 120.9(2) ?
    C41 C40 N15 . . 119.4(2) ?
    C39 C40 N15 . . 119.7(2) ?
    C42 C41 C40 . . 119.4(2) ?
    C42 C41 H41A . . 120.3 ?
    C40 C41 H41A . . 120.3 ?
    C41 C42 C37 . . 123.93(19) ?
    C41 C42 N16 . . 116.95(18) ?
    C37 C42 N16 . . 119.10(17) ?
    N17 C43 C44 . . 179.4(3) ?
    C43 C44 H44A . . 109.5 ?
    C43 C44 H44B . . 109.5 ?
    H44A C44 H44B . . 109.5 ?
    C43 C44 H44C . . 109.5 ?
    H44A C44 H44C . . 109.5 ?
    H44B C44 H44C . . 109.5 ?
    N18 C45 C46 . . 177.5(3) ?
    C45 C46 H46A . . 109.5 ?
    C45 C46 H46B . . 109.5 ?
    H46A C46 H46B . . 109.5 ?
    C45 C46 H46C . . 109.5 ?
    H46A C46 H46C . . 109.5 ?
    H46B C46 H46C . . 109.5 ?
loop_
    _geom_torsion_atom_site_label_1
    _geom_torsion_atom_site_label_2
    _geom_torsion_atom_site_label_3
    _geom_torsion_atom_site_label_4
    _geom_torsion_site_symmetry_1
    _geom_torsion_site_symmetry_2
    _geom_torsion_site_symmetry_3
    _geom_torsion_site_symmetry_4
    _geom_torsion
    _geom_torsion_publ_flag
    C7 N1 C1 C6 . . . . 0.8(2) ?
    C7 N1 C1 C2 . . . . -178.4(2) ?
    C6 C1 C2 C3 . . . . -0.2(3) ?
    N1 C1 C2 C3 . . . . 178.92(19) ?
    C1 C2 C3 C4 . . . . 0.2(3) ?
    C2 C3 C4 C5 . . . . 0.1(4) ?
    C3 C4 C5 C6 . . . . -0.4(3) ?
    N1 C1 C6 N2 . . . . -0.6(2) ?
    C2 C1 C6 N2 . . . . 178.72(17) ?
    N1 C1 C6 C5 . . . . -179.45(18) ?
    C2 C1 C6 C5 . . . . -0.2(3) ?
    C7 N2 C6 C1 . . . . 0.1(2) ?
    C7 N2 C6 C5 . . . . 178.8(2) ?
    C4 C5 C6 C1 . . . . 0.4(3) ?
    C4 C5 C6 N2 . . . . -178.1(2) ?
    C6 N2 C7 N1 . . . . 0.4(2) ?
    C6 N2 C7 C8 . . . . -179.19(17) ?
    C1 N1 C7 N2 . . . . -0.8(2) ?
    C1 N1 C7 C8 . . . . 178.82(17) ?
    C9 N7 C8 C7 . . . . 153.47(16) ?
    C17 N7 C8 C7 . . . . -85.54(19) ?
    N2 C7 C8 N7 . . . . 161.60(16) ?
    N1 C7 C8 N7 . . . . -17.9(3) ?
    C8 N7 C9 C10 . . . . -152.31(16) ?
    C17 N7 C9 C10 . . . . 84.12(19) ?
    C11 N4 C10 N3 . . . . 0.2(2) ?
    C11 N4 C10 C9 . . . . -175.74(17) ?
    C16 N3 C10 N4 . . . . -0.3(2) ?
    C16 N3 C10 C9 . . . . 175.73(17) ?
    N7 C9 C10 N4 . . . . -156.56(17) ?
    N7 C9 C10 N3 . . . . 28.1(2) ?
    C10 N4 C11 C16 . . . . 0.0(2) ?
    C10 N4 C11 C12 . . . . -179.49(19) ?
    C16 C11 C12 C13 . . . . -0.5(3) ?
    N4 C11 C12 C13 . . . . 178.98(19) ?
    C11 C12 C13 C14 . . . . 1.1(3) ?
    C12 C13 C14 C15 . . . . -0.8(3) ?
    C13 C14 C15 C16 . . . . -0.3(3) ?
    C14 C15 C16 N3 . . . . -179.0(2) ?
    C14 C15 C16 C11 . . . . 0.9(3) ?
    C10 N3 C16 C15 . . . . -179.8(2) ?
    C10 N3 C16 C11 . . . . 0.3(2) ?
    N4 C11 C16 C15 . . . . 179.87(17) ?
    C12 C11 C16 C15 . . . . -0.5(3) ?
    N4 C11 C16 N3 . . . . -0.2(2) ?
    C12 C11 C16 N3 . . . . 179.38(17) ?
    C8 N7 C17 C18 . . . . 66.3(2) ?
    C9 N7 C17 C18 . . . . -171.37(16) ?
    C19 N6 C18 N5 . . . . -1.6(2) ?
    C19 N6 C18 C17 . . . . 174.45(17) ?
    C24 N5 C18 N6 . . . . 1.8(2) ?
    C24 N5 C18 C17 . . . . -174.16(17) ?
    N7 C17 C18 N6 . . . . -98.3(2) ?
    N7 C17 C18 N5 . . . . 77.0(2) ?
    C18 N6 C19 C24 . . . . 0.7(2) ?
    C18 N6 C19 C20 . . . . -177.0(2) ?
    C24 C19 C20 C21 . . . . 0.1(3) ?
    N6 C19 C20 C21 . . . . 177.5(2) ?
    C19 C20 C21 C22 . . . . 0.2(3) ?
    C20 C21 C22 C23 . . . . -0.6(3) ?
    C21 C22 C23 C24 . . . . 0.5(3) ?
    C22 C23 C24 C19 . . . . -0.1(3) ?
    C22 C23 C24 N5 . . . . -178.2(2) ?
    N6 C19 C24 C23 . . . . -178.12(17) ?
    C20 C19 C24 C23 . . . . -0.2(3) ?
    N6 C19 C24 N5 . . . . 0.4(2) ?
    C20 C19 C24 N5 . . . . 178.35(17) ?
    C18 N5 C24 C23 . . . . 177.0(2) ?
    C18 N5 C24 C19 . . . . -1.3(2) ?
    O1 C25 C26 C27 . . . . 178.83(18) ?
    C30 C25 C26 C27 . . . . -0.6(3) ?
    O1 C25 C26 N8 . . . . -4.1(3) ?
    C30 C25 C26 N8 . . . . 176.56(16) ?
    O2 N8 C26 C27 . . . . -179.8(2) ?
    O3 N8 C26 C27 . . . . 3.8(3) ?
    O2 N8 C26 C25 . . . . 2.9(3) ?
    O3 N8 C26 C25 . . . . -173.5(2) ?
    C25 C26 C27 C28 . . . . -0.8(3) ?
    N8 C26 C27 C28 . . . . -178.02(17) ?
    C26 C27 C28 C29 . . . . 0.6(3) ?
    C26 C27 C28 N9 . . . . 177.45(17) ?
    O4 N9 C28 C27 . . . . 13.9(3) ?
    O5 N9 C28 C27 . . . . -166.01(19) ?
    O4 N9 C28 C29 . . . . -169.14(19) ?
    O5 N9 C28 C29 . . . . 10.9(3) ?
    C27 C28 C29 C30 . . . . 1.0(3) ?
    N9 C28 C29 C30 . . . . -175.83(17) ?
    C28 C29 C30 C25 . . . . -2.6(3) ?
    C28 C29 C30 N10 . . . . 175.52(17) ?
    O1 C25 C30 C29 . . . . -177.11(18) ?
    C26 C25 C30 C29 . . . . 2.3(3) ?
    O1 C25 C30 N10 . . . . 4.8(3) ?
    C26 C25 C30 N10 . . . . -175.78(16) ?
    O6 N10 C30 C29 . . . . 29.4(3) ?
    O7 N10 C30 C29 . . . . -148.04(18) ?
    O6 N10 C30 C25 . . . . -152.36(18) ?
    O7 N10 C30 C25 . . . . 30.2(3) ?
    O8 C31 C32 C33 . . . . -172.20(18) ?
    C36 C31 C32 C33 . . . . 3.4(3) ?
    O8 C31 C32 N11 . . . . 8.4(3) ?
    C36 C31 C32 N11 . . . . -176.04(16) ?
    O9 N11 C32 C33 . . . . -145.85(18) ?
    O10 N11 C32 C33 . . . . 32.6(2) ?
    O9 N11 C32 C31 . . . . 33.6(2) ?
    O10 N11 C32 C31 . . . . -147.96(17) ?
    C31 C32 C33 C34 . . . . -2.9(3) ?
    N11 C32 C33 C34 . . . . 176.53(17) ?
    C32 C33 C34 C35 . . . . 1.6(3) ?
    C32 C33 C34 N12 . . . . -174.76(18) ?
    O12 N12 C34 C33 . . . . 175.1(2) ?
    O11 N12 C34 C33 . . . . -3.3(3) ?
    O12 N12 C34 C35 . . . . -1.3(3) ?
    O11 N12 C34 C35 . . . . -179.7(2) ?
    C33 C34 C35 C36 . . . . -1.1(3) ?
    N12 C34 C35 C36 . . . . 175.22(18) ?
    C34 C35 C36 C31 . . . . 2.0(3) ?
    C34 C35 C36 N13 . . . . -179.36(17) ?
    O8 C31 C36 C35 . . . . 172.61(19) ?
    C32 C31 C36 C35 . . . . -2.9(3) ?
    O8 C31 C36 N13 . . . . -6.1(3) ?
    C32 C31 C36 N13 . . . . 178.39(16) ?
    O14 N13 C36 C35 . . . . 142.79(19) ?
    O13 N13 C36 C35 . . . . -35.4(3) ?
    O14 N13 C36 C31 . . . . -38.4(2) ?
    O13 N13 C36 C31 . . . . 143.43(18) ?
    O16 N14 C38 C39 . . . . 172.89(18) ?
    O17 N14 C38 C39 . . . . -7.9(3) ?
    O16 N14 C38 C37 . . . . -6.8(3) ?
    O17 N14 C38 C37 . . . . 172.39(17) ?
    O15 C37 C38 C39 . . . . -170.2(2) ?
    C42 C37 C38 C39 . . . . 6.5(3) ?
    O15 C37 C38 N14 . . . . 9.4(3) ?
    C42 C37 C38 N14 . . . . -173.81(16) ?
    N14 C38 C39 C40 . . . . 178.44(17) ?
    C37 C38 C39 C40 . . . . -1.9(3) ?
    C38 C39 C40 C41 . . . . -2.1(3) ?
    C38 C39 C40 N15 . . . . -179.58(18) ?
    O18 N15 C40 C41 . . . . -175.1(2) ?
    O19 N15 C40 C41 . . . . 5.0(3) ?
    O18 N15 C40 C39 . . . . 2.5(3) ?
    O19 N15 C40 C39 . . . . -177.5(2) ?
    C39 C40 C41 C42 . . . . 0.6(3) ?
    N15 C40 C41 C42 . . . . 178.11(19) ?
    C40 C41 C42 C37 . . . . 5.0(3) ?
    C40 C41 C42 N16 . . . . -176.66(17) ?
    O15 C37 C42 C41 . . . . 168.7(2) ?
    C38 C37 C42 C41 . . . . -8.1(3) ?
    O15 C37 C42 N16 . . . . -9.6(3) ?
    C38 C37 C42 N16 . . . . 173.53(16) ?
    O21 N16 C42 C41 . . . . 153.01(18) ?
    O20 N16 C42 C41 . . . . -25.9(2) ?
    O21 N16 C42 C37 . . . . -28.5(3) ?
    O20 N16 C42 C37 . . . . 152.55(17) ?
loop_
    _geom_hbond_atom_site_label_D
    _geom_hbond_atom_site_label_H
    _geom_hbond_atom_site_label_A
    _geom_hbond_site_symmetry_A
    _geom_hbond_distance_DH
    _geom_hbond_distance_HA
    _geom_hbond_distance_DA
    _geom_hbond_angle_DHA
    N1 H1A O1 . 0.88 1.96 2.834(2) 173
    N2 H2A O15 2_676 0.88 1.88 2.619(2) 140
    N2 H2A O16 2_676 0.88 2.27 2.952(2) 134
    N3 H3A O1 . 0.88 2.01 2.847(2) 158
    N3 H3A O7 . 0.88 2.33 2.905(2) 123
    N4 H4A N17 2_675 0.88 2.18 2.965(3) 148
    N5 H5A O1 . 0.88 2.28 2.836(2) 121
    N5 H5A O2 . 0.88 2.09 2.853(2) 144
    N6 H6A O8 1_565 0.88 1.91 2.693(2) 147
    N6 H6A O14 1_565 0.88 2.30 2.945(2) 130
