# Supplementary material for: Tris(1H-benzimidazol-3-ium-2-ylmeth­yl)amine tris­(2,4,6-trinitro­phenolate) acetonitrile disolvate
Source: Acta Crystallogr Sect E Struct Rep Online. 2012 May 31;68(Pt 6):o1922. doi: 10.1107/S160053681202329X (PMC3379477; doi:10.1107/S160053681202329X)
Supplement: Supplementary file 2 [file e-68-o1922-Isup2.hkl]

# 
# h,k,l, Fc-squared, Fo-squared, sigma(Fo-squared) and status flag 
# 
data_I
_shelx_title ' AA in P-1' 
_shelx_refln_list_code          4 
_shelx_F_calc_maximum      435.78 
_exptl_crystal_F_000      1212.00 
_reflns_d_resolution_high  0.8409 
 
loop_ 
 _symmetry_equiv_pos_as_xyz 
 'x, y, z' 
 '-x, -y, -z' 
 
_cell_length_a    10.9914 
_cell_length_b    15.4620 
_cell_length_c    16.1760 
_cell_angle_alpha  74.826 
_cell_angle_beta   74.337 
_cell_angle_gamma  73.299 
 
_shelx_F_squared_multiplier     1.000 
 
loop_ 
 _refln_index_h 
 _refln_index_k 
 _refln_index_l 
 _refln_F_squared_calc 
 _refln_F_squared_meas 
 _refln_F_squared_sigma 
 _refln_observed_status 
   2   0   0      216.52      217.95      4.95 o 
   3   0   0   189902.72   212659.31   1384.14 o 
   4   0   0      645.96      679.62      5.21 o 
   5   0   0     2399.76     2601.91     15.54 o 
   6   0   0     6321.79     6710.38     49.01 o 
   7   0   0     1055.31     1080.84      6.37 o 
   8   0   0      545.02      507.62      6.41 o 
   9   0   0       58.32       40.62     12.69 o 
  10   0   0      381.28      332.71     13.97 o 
  11   0   0      391.83      355.55     16.51 o 
  12   0   0        0.05       -6.35     10.15 o 
 -12   1   0      316.10      305.99     27.93 o 
 -11   1   0      290.45      269.17     15.24 o 
 -10   1   0       18.25       16.50     13.96 o 
  -9   1   0      116.59      126.94     11.42 o 
  -8   1   0      310.97      269.21     16.51 o 
  -7   1   0      678.95      664.61     13.98 o 
  -6   1   0       25.09       41.89      8.89 o 
  -5   1   0       56.54       50.43      1.38 o 
  -4   1   0     4626.03     4590.04     18.99 o 
  -3   1   0    20147.74    20915.52    140.88 o 
  -2   1   0       23.35       28.69      1.90 o 
   2   1   0     1002.81     1000.20      5.16 o 
   3   1   0     7758.31     7815.61     34.70 o 
   4   1   0      400.87      407.87      3.30 o 
   5   1   0       51.72       40.60      2.00 o 
   6   1   0      352.80      409.08      4.47 o 
   7   1   0     1422.33     1427.14     11.20 o 
   8   1   0      914.36      868.24      6.65 o 
   9   1   0       16.54       16.13      2.04 o 
  10   1   0      310.96      269.57     10.68 o 
  11   1   0      597.47      520.77     17.78 o 
  12   1   0      124.17       97.74     12.69 o 
 -11   2   0       47.51       44.43     11.42 o 
 -10   2   0        0.48        1.27      7.62 o 
  -9   2   0      107.26      129.48     11.42 o 
  -8   2   0      137.36      156.15     10.16 o 
  -7   2   0      114.26      110.44     12.69 o 
  -6   2   0        8.68        0.00      3.81 o 
  -5   2   0        7.47       25.38      7.62 o 
  -4   2   0       61.07       59.66      5.08 o 
  -3   2   0     7901.26     7706.35     73.01 o 
  -2   2   0      191.96      145.10      1.56 o 
  -1   2   0      271.74      284.86      3.81 o 
   1   2   0     1495.78     1293.87      8.59 o 
   2   2   0     1152.68      936.18      4.89 o 
   3   2   0     4903.88     4897.02     23.18 o 
   4   2   0    15259.95    15779.19     83.31 o 
   5   2   0      880.72      950.55      6.66 o 
   6   2   0     2772.04     2720.83     17.75 o 
   7   2   0        3.20       17.52      5.92 o 
   8   2   0       49.86       50.44      3.66 o 
   9   2   0     1092.48     1119.10     11.19 o 
  10   2   0       76.04       73.94      3.66 o 
  11   2   0        0.08        1.56      2.48 o 
  12   2   0      285.67      262.82     24.12 o 
 -11   3   0        1.72       -1.27     12.69 o 
 -10   3   0       28.62       22.85     10.15 o 
  -9   3   0       83.05       54.58     10.15 o 
  -8   3   0       41.15       34.27      7.62 o 
  -7   3   0      305.82      281.91     10.16 o 
  -6   3   0      622.82      581.99     12.71 o 
  -5   3   0      776.57      798.42     13.98 o 
  -4   3   0      205.59      246.36      7.62 o 
  -3   3   0     3733.11     3517.31     19.57 o 
  -2   3   0     1665.74     1535.53      8.53 o 
  -1   3   0    10547.14     9855.34     62.66 o 
   0   3   0      628.12      537.08     14.01 o 
   1   3   0     1730.05     1375.68      9.97 o 
   2   3   0        8.34       49.77      6.35 o 
   3   3   0     3350.72     3201.45     14.68 o 
   4   3   0      544.57      468.51      3.67 o 
   5   3   0      343.42      338.45      4.06 o 
   6   3   0      103.65       92.09      2.54 o 
   7   3   0      935.16      891.38      7.81 o 
   8   3   0      139.79      151.25      4.11 o 
   9   3   0       13.06        7.27      2.90 o 
  10   3   0       99.14      114.38      5.86 o 
  11   3   0        1.46        3.81      2.25 o 
  12   3   0       42.62       44.43     11.42 o 
 -11   4   0      549.90      547.38     21.59 o 
 -10   4   0       29.13       20.31     10.15 o 
  -9   4   0       24.61       31.73     10.15 o 
  -8   4   0     1249.16     1229.56     30.52 o 
  -7   4   0      684.50      689.94     16.52 o 
  -6   4   0      157.89      148.54      7.62 o 
  -5   4   0     2022.89     2002.12     25.49 o 
  -4   4   0     2007.50     1895.65     11.97 o 
  -3   4   0       19.81       20.42      1.09 o 
  -2   4   0     7629.92     7675.60     40.24 o 
  -1   4   0      102.83      132.06      2.69 o 
   0   4   0     1153.02     1143.03      9.02 o 
   1   4   0      558.81      473.37      6.30 o 
   2   4   0      474.34      438.73      5.79 o 
   3   4   0     3112.99     3202.38     18.82 o 
   4   4   0      295.51      248.80      3.21 o 
   5   4   0       54.50       47.98      2.38 o 
   6   4   0        0.57        1.90      1.49 o 
   7   4   0       29.70       27.42      2.56 o 
   8   4   0       38.24       38.31      3.36 o 
   9   4   0     2156.03     2141.11     17.87 o 
  10   4   0        0.99        2.05      2.75 o 
  11   4   0      115.91      137.67      8.89 o 
  12   4   0      349.90      347.43      7.89 o 
 -10   5   0       30.22       39.35     17.77 o 
  -9   5   0       36.84       36.81     10.15 o 
  -8   5   0      296.84      308.55     13.97 o 
  -7   5   0      338.27      346.68     12.70 o 
  -6   5   0       57.76       52.04      7.62 o 
  -5   5   0       61.37       63.47     10.15 o 
  -4   5   0      734.90      665.28      6.54 o 
  -3   5   0       17.37       15.32      1.62 o 
  -2   5   0       10.65       12.21      1.62 o 
  -1   5   0      227.80      211.02     10.80 o 
   0   5   0      856.47      662.24     64.93 o 
   1   5   0     1413.74     1313.69     12.53 o 
   2   5   0        2.72       12.25      3.27 o 
   3   5   0     1165.75     1183.47      8.27 o 
   4   5   0       38.18       62.93     13.96 o 
   5   5   0     1048.49      954.55      7.66 o 
   6   5   0        7.40       10.47      2.47 o 
   7   5   0      145.93      150.95      4.00 o 
   8   5   0      720.21      672.57      7.05 o 
   9   5   0      373.63      355.18      6.60 o 
  10   5   0       13.56       11.42      3.66 o 
  11   5   0      100.19       93.57      6.35 o 
  12   5   0        3.45        3.17      3.25 o 
 -10   6   0       11.30        1.27     12.69 o 
  -9   6   0      192.38      200.59     13.96 o 
  -8   6   0       10.07        3.81      7.62 o 
  -7   6   0      107.70      112.98     10.16 o 
  -6   6   0      160.57      184.09     10.16 o 
  -5   6   0      493.16      480.18      8.89 o 
  -4   6   0      337.70      359.45      8.89 o 
  -3   6   0       10.08       17.01      2.20 o 
  -2   6   0      428.44      409.92      6.69 o 
  -1   6   0      785.94      789.27      8.09 o 
   0   6   0      304.58      246.45      5.17 o 
   1   6   0        4.13       21.99      3.96 o 
   2   6   0     1057.87     1047.85     10.80 o 
   3   6   0      358.42      313.17      6.29 o 
   4   6   0       14.35        4.13      2.07 o 
   5   6   0     1479.66     1495.92     10.81 o 
   6   6   0      910.45      846.51      8.96 o 
   7   6   0      554.55      562.08      6.90 o 
   8   6   0      518.87      483.64      5.80 o 
   9   6   0      349.27      350.38      7.36 o 
  10   6   0      198.43      198.05      6.50 o 
  11   6   0        1.65        1.56      3.36 o 
  12   6   0       57.22       55.85      6.69 o 
 -10   7   0        0.04       -1.27      8.88 o 
  -9   7   0       81.42       85.05     12.69 o 
  -8   7   0      233.13      224.72     13.97 o 
  -7   7   0      123.23      115.52     16.50 o 
  -6   7   0      890.71      911.26     19.06 o 
  -5   7   0       74.13       71.63      2.54 o 
  -4   7   0        1.95        1.39      2.00 o 
  -3   7   0       75.38       70.56      2.38 o 
  -2   7   0      480.77      501.90      7.02 o 
  -1   7   0      452.95      462.91      7.29 o 
   0   7   0        3.10        5.71      2.69 o 
   1   7   0     1533.05     1522.83     14.42 o 
   2   7   0     4616.05     4457.36     36.60 o 
   3   7   0       99.72      100.44      5.39 o 
   4   7   0     1067.88     1173.38      9.70 o 
   5   7   0      117.49       88.90      3.11 o 
   6   7   0      275.95      326.00      5.26 o 
   7   7   0      153.68      161.64      5.03 o 
   8   7   0     1261.05     1234.78     15.00 o 
   9   7   0      276.65      285.12      9.40 o 
  10   7   0      137.88      143.88      7.01 o 
  11   7   0      182.28      198.00     10.79 o 
  12   7   0        0.60        2.54      6.35 o 
  -9   8   0      120.94      143.44     15.23 o 
  -8   8   0       13.46        8.88      8.88 o 
  -7   8   0       29.80       16.50     13.96 o 
  -6   8   0      712.06      649.50     32.40 o 
  -5   8   0      206.79      207.35      6.98 o 
  -4   8   0      304.21      333.09      5.86 o 
  -3   8   0      220.82      229.83      3.87 o 
  -2   8   0        2.68        7.19      2.20 o 
  -1   8   0      328.67      366.22      7.28 o 
   0   8   0      522.26      603.60      8.09 o 
   1   8   0      165.12      161.34     10.79 o 
   2   8   0      172.35      129.62      5.39 o 
   3   8   0      267.59      243.84      7.18 o 
   4   8   0      507.99      557.13      5.53 o 
   5   8   0      182.56      186.52      3.92 o 
   6   8   0       91.54       95.49      5.02 o 
   7   8   0      127.89      138.02      4.15 o 
   8   8   0      243.64      248.09      6.13 o 
   9   8   0       35.26       35.94      3.95 o 
  10   8   0       43.29       46.75      6.09 o 
  11   8   0        0.96       -0.92      4.41 o 
  12   8   0      139.76      167.56     20.31 o 
  -9   9   0       38.90       39.35     12.69 o 
  -8   9   0      256.72      275.51     16.51 o 
  -7   9   0        3.33       12.69     13.96 o 
  -6   9   0      280.08      252.19      9.39 o 
  -5   9   0      132.06      123.23      5.38 o 
  -4   9   0      216.82      228.11      5.78 o 
  -3   9   0       61.61       57.10      3.52 o 
  -2   9   0     1655.76     1694.60     13.86 o 
  -1   9   0      410.53      418.04      7.62 o 
   0   9   0      111.88      141.23      8.49 o 
   1   9   0      327.95      368.98      9.14 o 
   2   9   0        1.68        3.17      3.59 o 
   3   9   0      763.55      768.86     15.71 o 
   4   9   0      111.95      123.48      8.45 o 
   5   9   0       50.80       57.69      3.26 o 
   6   9   0       92.69       99.61      3.47 o 
   7   9   0      236.28      238.40      6.32 o 
   8   9   0      244.96      220.79      5.53 o 
   9   9   0      387.08      404.77      9.50 o 
  10   9   0      375.74      418.93      9.61 o 
  11   9   0        0.40        1.27      4.71 o 
  12   9   0       10.44       12.69     10.15 o 
  -8  10   0       19.70       26.65     11.42 o 
  -7  10   0       24.66       27.92     10.15 o 
  -6  10   0      122.69      115.38      5.42 o 
  -5  10   0      428.55      405.23     10.79 o 
  -4  10   0       57.03       62.59      4.22 o 
  -3  10   0      246.74      252.48      6.52 o 
  -2  10   0      209.26      231.69      5.13 o 
  -1  10   0       18.10       21.98      5.38 o 
   0  10   0     1349.46     1374.09     15.73 o 
   1  10   0      321.35      356.75      8.50 o 
   2  10   0      382.39      374.71      8.98 o 
   3  10   0      533.40      562.82     11.20 o 
   4  10   0        0.35        0.00      8.88 o 
   5  10   0      140.64      119.02      3.44 o 
   6  10   0      351.82      327.99      5.66 o 
   7  10   0       43.24       58.37      3.50 o 
   8  10   0        0.24        1.67      3.96 o 
   9  10   0      257.98      283.17      8.09 o 
  10  10   0      463.49      442.27      9.80 o 
  11  10   0       10.44        8.88      5.86 o 
  -7  11   0        1.76       16.50     10.15 o 
  -6  11   0      638.83      616.84     15.98 o 
  -5  11   0        0.05        2.54      3.61 o 
  -4  11   0       16.82       15.23      4.22 o 
  -3  11   0      374.52      386.75      6.52 o 
  -2  11   0      621.17      650.43      8.89 o 
  -1  11   0       53.67       71.56      7.28 o 
   0  11   0      235.15      208.44      7.59 o 
   1  11   0       40.04       54.13      6.28 o 
   2  11   0      766.19      737.81     12.58 o 
   3  11   0        7.34        6.35      5.38 o 
   4  11   0      468.67      499.85     11.68 o 
   5  11   0      336.52      334.19      5.47 o 
   6  11   0      318.15      353.62      5.58 o 
   7  11   0      678.97      656.96      9.25 o 
   8  11   0       19.46       21.00      5.26 o 
   9  11   0       31.65       44.57      6.25 o 
  10  11   0      331.14      339.02      8.96 o 
  11  11   0      222.75      224.71     13.23 o 
  -7  12   0       80.42       83.78     13.96 o 
  -6  12   0      603.94      565.72     18.44 o 
  -5  12   0      520.76      529.85     20.96 o 
  -4  12   0      284.27      307.50      9.75 o 
  -3  12   0        7.92       12.69      3.66 o 
  -2  12   0     1444.91     1436.45     15.83 o 
  -1  12   0      598.60      615.24      8.40 o 
   0  12   0       49.27      604.48    311.62 o 
   1  12   0     2321.16     2370.33     29.93 o 
   2  12   0      113.21      130.15      8.98 o 
   3  12   0      666.77      877.92    317.64 o 
   4  12   0      156.35      523.46    242.48 o 
   5  12   0      595.33      738.70     22.46 o 
   6  12   0     1963.44     1976.91     17.20 o 
   7  12   0        0.19        4.93      3.31 o 
   8  12   0      339.30      319.72     21.91 o 
   9  12   0     1530.95     1586.47     18.74 o 
  10  12   0      215.81      198.86     15.87 o 
  11  12   0      292.83      293.51     33.65 o 
  -6  13   0       51.91       52.04     17.77 o 
  -5  13   0       14.88       17.13      5.16 o 
  -4  13   0        1.55        4.98      5.78 o 
  -3  13   0      154.12      144.62      8.45 o 
  -2  13   0      285.41      308.06      7.26 o 
  -1  13   0      779.62      817.53     11.40 o 
   0  13   0      726.87      727.33     16.52 o 
   1  13   0       17.17       18.28      6.69 o 
   2  13   0      136.28      368.01    196.77 o 
   3  13   0       75.72      347.26    196.75 o 
   4  13   0      290.32      286.60     12.10 o 
   5  13   0       31.78       39.63      4.12 o 
   6  13   0     1371.32     1458.86     13.41 o 
   7  13   0       74.91       81.82      5.40 o 
   8  13   0      161.69      162.61      4.66 o 
   9  13   0      990.30      984.19     26.21 o 
  10  13   0        0.00        2.86      3.61 o 
  -5  14   0      229.28      219.10     10.29 o 
  -4  14   0      192.30      177.83      9.80 o 
  -3  14   0       45.87       53.19      7.50 o 
  -2  14   0     1052.16     1097.90     13.96 o 
  -1  14   0      854.94      907.69     16.67 o 
   0  14   0      175.65      179.47      6.46 o 
   1  14   0     1477.81     1516.17     21.12 o 
   2  14   0     1599.21     1653.02     22.92 o 
   3  14   0      701.13      757.72     16.60 o 
   4  14   0      719.32      728.81     16.60 o 
   5  14   0      580.35      643.12      8.67 o 
   6  14   0      115.85      132.74      4.66 o 
   7  14   0      225.75      239.78     23.68 o 
   8  14   0        0.49       -0.06      2.41 o 
   9  14   0       25.23       22.03     10.07 o 
  -4  15   0       66.88       66.38     10.15 o 
  -3  15   0        9.77       10.15      5.38 o 
  -2  15   0       96.00       79.28      8.84 o 
  -1  15   0      210.28      223.49      7.23 o 
   0  15   0       32.52       34.27      5.38 o 
   1  15   0        1.64       -5.29     13.33 o 
   2  15   0       96.20      115.92     12.06 o 
   3  15   0        3.89        2.48      8.65 o 
   4  15   0      307.68      354.53     13.89 o 
   5  15   0       71.34       80.26      5.32 o 
   6  15   0       68.93       44.53     12.54 o 
   7  15   0       69.11       69.04     21.42 o 
   8  15   0        1.86        2.54      8.08 o 
   9  15   0       82.87       44.61     35.54 o 
  -2  16   0       31.12       28.44      6.69 o 
  -1  16   0      191.23      209.43     13.62 o 
   0  16   0       39.66       27.25      9.14 o 
   1  16   0        5.66        3.13      4.38 o 
   2  16   0      796.25      861.37     21.34 o 
   3  16   0      102.17       98.61     13.62 o 
   4  16   0      557.54      589.63     20.41 o 
   5  16   0       44.43       48.05      5.13 o 
   6  16   0       30.65       39.48     10.14 o 
   7  16   0       22.07       13.80     10.79 o 
   0  17   0       58.47       43.60     16.65 o 
   1  17   0       49.50        1.90      7.18 o 
   2  17   0        0.33        1.65      3.41 o 
   3  17   0       36.20       36.75     10.29 o 
   4  17   0       71.44       72.35     11.67 o 
   5  17   0        4.67        0.63      7.18 o 
   6  17   0        0.01        1.27      8.49 o 
  -5 -17   1      218.66       22.97     19.04 o 
  -4 -17   1       52.23       50.14     13.22 o 
  -3 -17   1       71.55       50.20     26.02 o 
  -2 -17   1        1.53        4.12      3.61 o 
  -1 -17   1        0.00        1.62      3.57 o 
   0 -17   1       67.92       28.80     22.21 o 
  -7 -16   1       17.95        5.98      9.39 o 
  -6 -16   1      146.62      140.99     90.77 o 
  -5 -16   1       38.00       33.09     26.02 o 
  -4 -16   1       11.27        5.71      3.51 o 
  -3 -16   1       58.05       66.07     17.94 o 
  -2 -16   1       17.14        9.19      4.56 o 
  -1 -16   1      673.73      706.95     33.66 o 
   0 -16   1       32.19       39.17      5.68 o 
   1 -16   1       97.35       91.17      9.39 o 
   2 -16   1      248.03      262.46     11.23 o 
  -8 -15   1       28.12        0.00     10.15 o 
  -7 -15   1      255.54      251.47     14.79 o 
  -6 -15   1        4.01        2.31      1.25 o 
  -5 -15   1       47.40       23.61      9.09 o 
  -4 -15   1       41.43       37.29      9.39 o 
  -3 -15   1        3.00        8.00      2.41 o 
  -2 -15   1       24.44       19.77      4.99 o 
  -1 -15   1       15.33       13.96      4.15 o 
   0 -15   1       12.77        9.30      5.02 o 
   1 -15   1       48.44       62.59      6.34 o 
   2 -15   1      103.26      109.93      9.39 o 
   3 -15   1       26.80       17.57      5.78 o 
  -9 -14   1        0.41        0.00      8.88 o 
  -8 -14   1        0.51       -0.63      7.18 o 
  -7 -14   1      436.13      424.79     23.20 o 
  -6 -14   1       69.19       61.50      3.63 o 
  -5 -14   1      490.42      479.45      7.02 o 
  -4 -14   1     1206.04     1253.00     23.99 o 
  -3 -14   1      760.16      810.49     24.14 o 
  -2 -14   1      800.35      811.37     10.18 o 
  -1 -14   1      428.19      417.51      8.93 o 
   0 -14   1      131.81      117.19      5.18 o 
   1 -14   1       49.75       41.09     19.93 o 
   2 -14   1        2.38        2.34      4.64 o 
   3 -14   1      399.79      388.91     17.78 o 
   4 -14   1       18.27       16.50      5.78 o 
   5 -14   1        3.49        3.00      4.88 o 
 -10 -13   1        8.18       -1.27     16.50 o 
  -9 -13   1       21.20        8.16      5.71 o 
  -8 -13   1        0.91        0.68      3.26 o 
  -7 -13   1      890.72      798.35     21.78 o 
  -6 -13   1      809.65      709.44     10.08 o 
  -5 -13   1       52.14       41.28      4.33 o 
  -4 -13   1       66.76       70.85     11.51 o 
  -3 -13   1     3010.94     2977.74     68.83 o 
  -2 -13   1      374.99      355.13     24.13 o 
  -1 -13   1       63.88       77.02      6.19 o 
   0 -13   1     3961.62     3956.62     37.04 o 
   1 -13   1      170.01      174.91      6.58 o 
   2 -13   1       12.10       11.31      4.88 o 
   3 -13   1     2679.07     2744.53     30.46 o 
   4 -13   1       25.39       20.56      6.34 o 
   5 -13   1      309.75      306.33     21.58 o 
   6 -13   1        2.68       -1.27      7.62 o 
 -10 -12   1       80.79        1.27     10.15 o 
  -9 -12   1        5.96       10.70      5.55 o 
  -8 -12   1        2.44        8.63      4.40 o 
  -7 -12   1      109.31      107.80      3.91 o 
  -6 -12   1     1117.25     1185.08     20.00 o 
  -5 -12   1       86.68       76.12      2.47 o 
  -4 -12   1      270.95      262.49     11.20 o 
  -3 -12   1     5152.05     5153.39     48.39 o 
  -2 -12   1        1.28        3.61      5.78 o 
  -1 -12   1       10.69       12.69      6.28 o 
   0 -12   1     2449.13     2492.64     20.83 o 
   1 -12   1      278.89      278.20      6.32 o 
   2 -12   1       11.65        5.30     11.32 o 
   3 -12   1      390.66      395.57      8.98 o 
   4 -12   1       49.68       50.47      5.78 o 
   5 -12   1       54.60       50.67      7.62 o 
   6 -12   1      163.16      156.34      5.94 o 
 -11 -11   1        4.24       -2.54     10.15 o 
 -10 -11   1        4.83        5.50      4.54 o 
  -9 -11   1      119.69      132.79      8.25 o 
  -8 -11   1      243.93      254.49      7.05 o 
  -7 -11   1       44.47       54.78      3.47 o 
  -6 -11   1        0.47       -0.48      1.24 o 
  -5 -11   1       16.98       22.22      4.94 o 
  -4 -11   1      124.41      132.35      4.11 o 
  -3 -11   1      932.52      990.94     15.28 o 
  -2 -11   1        8.14       10.47      6.53 o 
  -1 -11   1       12.15       23.91      5.78 o 
   0 -11   1       53.45       54.09      3.95 o 
   1 -11   1      123.79      129.31      6.12 o 
   2 -11   1       52.91       53.61      4.11 o 
   3 -11   1       16.19       10.89      5.16 o 
   4 -11   1      141.45      145.48      8.84 o 
   5 -11   1      110.80      104.65      7.62 o 
   6 -11   1       22.60       24.94      2.88 o 
   7 -11   1        4.02        7.62      8.88 o 
 -11 -10   1      126.85      142.17     15.23 o 
 -10 -10   1      171.92      181.36     15.23 o 
  -9 -10   1      432.29      439.91     13.33 o 
  -8 -10   1       20.76        9.31      3.95 o 
  -7 -10   1      250.11      223.48      7.18 o 
  -6 -10   1      663.40      613.06      8.46 o 
  -5 -10   1        0.01       -0.18      1.54 o 
  -4 -10   1      171.26      175.26      4.36 o 
  -3 -10   1      904.10      815.52     13.01 o 
  -2 -10   1       26.85       24.90      5.39 o 
  -1 -10   1       29.16       20.31      5.39 o 
   0 -10   1      332.79      359.59      9.61 o 
   1 -10   1      402.32      391.75      6.46 o 
   2 -10   1       60.51       70.36      3.87 o 
   3 -10   1       12.94       13.96      3.59 o 
   4 -10   1       61.33       65.63      7.01 o 
   5 -10   1       42.86       42.99      5.39 o 
   6 -10   1       43.81       43.15      3.33 o 
   7 -10   1        0.45       -5.08      7.62 o 
   8 -10   1       50.87       72.35     12.69 o 
 -11  -9   1       36.14       38.08     11.42 o 
 -10  -9   1      174.16      194.73      7.50 o 
  -9  -9   1      183.81      190.51      9.96 o 
  -8  -9   1       35.72       47.50     11.54 o 
  -7  -9   1      455.62      469.03      7.98 o 
  -6  -9   1      207.94      235.05      4.58 o 
  -5  -9   1      122.53      145.22      3.40 o 
  -4  -9   1      561.86      581.52      7.58 o 
  -3  -9   1     1548.22     1529.98     18.96 o 
  -2  -9   1      577.30      667.26     12.46 o 
  -1  -9   1      906.00      911.19     12.11 o 
   0  -9   1      902.17      961.42     12.11 o 
   1  -9   1      575.75      672.43      7.26 o 
   2  -9   1      152.89      137.15      5.08 o 
   3  -9   1       32.99       38.21      4.22 o 
   4  -9   1       44.62       40.79      7.62 o 
   5  -9   1        2.01        3.17      3.59 o 
   6  -9   1       47.96       39.07      2.09 o 
   7  -9   1      591.56      627.47     19.05 o 
   8  -9   1       22.79       20.31     10.15 o 
   9  -9   1       42.29       54.58     12.69 o 
 -11  -8   1        2.90       -5.08      7.62 o 
 -10  -8   1        0.22        5.08      4.22 o 
  -9  -8   1      268.81      275.78     10.77 o 
  -8  -8   1      189.86      194.04      5.68 o 
  -7  -8   1       40.47       40.51      3.26 o 
  -6  -8   1     1500.47     1556.39     13.27 o 
  -5  -8   1      224.47      237.08      4.49 o 
  -4  -8   1      747.12      799.19      8.61 o 
  -3  -8   1       59.54       74.26      5.39 o 
  -2  -8   1      144.47      147.70      7.28 o 
  -1  -8   1      122.57      194.79      7.28 o 
   0  -8   1      162.66      135.22      5.39 o 
   1  -8   1      124.72      105.75      3.36 o 
   2  -8   1      440.37      460.00      5.35 o 
   3  -8   1      291.44      297.27      5.79 o 
   4  -8   1     1271.36     1332.50     12.83 o 
   5  -8   1      309.21      297.80      6.34 o 
   6  -8   1        5.62        5.65      1.03 o 
   7  -8   1       62.36       48.23     10.15 o 
   8  -8   1        0.14        1.27      7.62 o 
   9  -8   1        0.06       -2.54      8.88 o 
 -12  -7   1       33.48       26.68     21.58 o 
 -11  -7   1       14.85       13.33      5.38 o 
 -10  -7   1       79.51       65.56      6.09 o 
  -9  -7   1      980.57     1068.72     17.16 o 
  -8  -7   1     2015.22     1998.71     19.88 o 
  -7  -7   1      436.90      444.78      5.92 o 
  -6  -7   1        1.51        3.38      2.27 o 
  -5  -7   1      820.68      912.53      8.32 o 
  -4  -7   1     1725.34     1831.93     14.13 o 
  -3  -7   1     2074.18     2148.06     13.76 o 
  -2  -7   1     3301.59     3412.06     29.31 o 
  -1  -7   1     1079.89     1077.97     12.84 o 
   0  -7   1      803.45      780.57     10.08 o 
   1  -7   1      676.22      615.03      5.78 o 
   2  -7   1     2869.85     3104.21     19.83 o 
   3  -7   1      426.16      423.74      5.79 o 
   4  -7   1      417.29      464.80      6.34 o 
   5  -7   1       43.51       53.23      2.04 o 
   6  -7   1        3.31        1.27      5.08 o 
   7  -7   1      767.51      803.01     19.06 o 
   8  -7   1        6.46        3.81      7.62 o 
   9  -7   1        2.36        1.27      7.62 o 
  10  -7   1      271.05      305.98     19.04 o 
 -12  -6   1      336.45      313.00      7.65 o 
 -11  -6   1      178.41      198.08      9.39 o 
 -10  -6   1        4.22        2.64      5.16 o 
  -9  -6   1     1764.80     1801.54     17.35 o 
  -8  -6   1      278.95      262.93      6.14 o 
  -7  -6   1      563.35      586.81      6.90 o 
  -6  -6   1       68.12       74.48      3.96 o 
  -5  -6   1      188.31      171.69      3.18 o 
  -4  -6   1     3823.08     3979.09     35.88 o 
  -3  -6   1     2541.67     2606.16     18.94 o 
  -2  -6   1     1081.84     1196.69     11.70 o 
  -1  -6   1      252.44      294.81      6.35 o 
   0  -6   1      150.49      163.19      6.29 o 
   1  -6   1      974.47      941.01      7.08 o 
   2  -6   1     2801.49     2814.85     25.24 o 
   3  -6   1     1649.02     1599.22     13.94 o 
   4  -6   1       46.83       45.45      3.41 o 
   5  -6   1        0.25        0.36      0.87 o 
   6  -6   1     1618.53     1636.45     25.45 o 
   7  -6   1      277.63      274.26     12.70 o 
   8  -6   1      175.17      175.19     12.70 o 
   9  -6   1       33.12       27.92     10.15 o 
  10  -6   1       55.31       57.12     12.69 o 
 -12  -5   1        1.81        5.49      3.52 o 
 -11  -5   1       13.28        9.79      6.09 o 
 -10  -5   1      255.97      276.88     11.20 o 
  -9  -5   1      272.05      262.78      7.23 o 
  -8  -5   1      277.49      285.79      5.92 o 
  -7  -5   1      837.59      801.36      8.22 o 
  -6  -5   1       15.72       20.75      2.88 o 
  -5  -5   1      331.35      318.33      3.22 o 
  -4  -5   1        0.39        3.81      2.69 o 
  -3  -5   1       74.50       83.58      1.21 o 
  -2  -5   1      473.46      455.17      9.53 o 
  -1  -5   1     1982.08     1957.96     16.55 o 
   0  -5   1      237.40      183.67      4.88 o 
   1  -5   1       91.30       90.53      1.85 o 
   2  -5   1        0.15        1.90      1.65 o 
   3  -5   1      144.21      147.20      3.05 o 
   4  -5   1     1199.26     1192.20      9.54 o 
   5  -5   1        3.81        7.43      1.15 o 
   6  -5   1       28.74       29.19      6.35 o 
   7  -5   1     1513.32     1578.76     33.08 o 
   8  -5   1       15.96       22.85      8.88 o 
   9  -5   1       93.31       93.93     17.77 o 
  10  -5   1       96.43      102.82     13.96 o 
 -12  -4   1       31.15       15.20      3.95 o 
 -11  -4   1       89.09       76.62      5.03 o 
 -10  -4   1       30.00       36.07      4.88 o 
  -9  -4   1       61.89       45.72     12.69 o 
  -8  -4   1        1.06        0.42      2.20 o 
  -7  -4   1     1197.66     1209.99     10.41 o 
  -6  -4   1     2002.23     1994.09     13.40 o 
  -5  -4   1        0.89        0.73      1.55 o 
  -4  -4   1     4715.53     4705.64     22.89 o 
  -3  -4   1     1996.50     2019.08     11.62 o 
  -2  -4   1      603.42      490.34      3.96 o 
  -1  -4   1        5.30       -0.51      2.11 o 
   0  -4   1      356.06      352.87      6.99 o 
   1  -4   1      405.13      340.67      3.60 o 
   2  -4   1     2692.90     2797.67     17.68 o 
   3  -4   1       62.14       67.97      2.69 o 
   4  -4   1       17.52       22.34      0.87 o 
   5  -4   1      445.09      470.04     13.97 o 
   6  -4   1      444.88      421.72     11.43 o 
   7  -4   1        0.11        0.00      5.08 o 
   8  -4   1      829.01      772.62     19.06 o 
   9  -4   1        2.85        0.00      6.35 o 
  10  -4   1       43.04       40.62     11.42 o 
  11  -4   1       38.04       26.65     11.42 o 
 -12  -3   1      428.50      455.88     17.78 o 
 -11  -3   1      291.73      260.94      6.13 o 
 -10  -3   1      135.30      156.55      5.59 o 
  -9  -3   1      104.01      117.74      5.16 o 
  -8  -3   1      702.84      733.63     10.34 o 
  -7  -3   1      556.84      589.38      7.52 o 
  -6  -3   1      604.18      627.94      6.09 o 
  -5  -3   1     1354.74     1246.36      9.68 o 
  -4  -3   1     2080.67     1998.36     10.57 o 
  -3  -3   1      135.50      200.65      2.38 o 
  -2  -3   1      268.40      319.51      3.81 o 
  -1  -3   1    29333.22    29863.95    202.39 o 
   0  -3   1     7603.82     7400.99     46.65 o 
   1  -3   1     3260.78     3074.30     19.35 o 
   2  -3   1    16329.57    16776.59    200.48 o 
   3  -3   1      457.97      457.20      6.68 o 
   4  -3   1        0.00        1.27      2.54 o 
   5  -3   1     1179.32     1182.14     16.54 o 
   6  -3   1       79.34       76.17     10.16 o 
   7  -3   1      810.07      751.13     15.25 o 
   8  -3   1      523.64      454.74     13.97 o 
   9  -3   1      120.80      123.14     11.42 o 
  10  -3   1       25.17        7.62      8.88 o 
  11  -3   1       22.99       29.19     11.42 o 
 -12  -2   1       32.49       38.08     11.42 o 
 -11  -2   1        3.59        2.77      2.34 o 
 -10  -2   1       13.77       16.17      3.52 o 
  -9  -2   1       84.05       70.74      4.71 o 
  -8  -2   1       63.81       71.89      3.23 o 
  -7  -2   1      681.77      699.35      7.07 o 
  -6  -2   1     2180.59     2464.21     15.94 o 
  -5  -2   1       28.30       29.19      2.38 o 
  -4  -2   1      195.02      158.49      2.61 o 
  -3  -2   1     4020.87     4051.26     18.18 o 
  -2  -2   1       19.44       57.53      3.81 o 
  -1  -2   1      857.46      768.05     13.40 o 
   0  -2   1     2035.12     1757.15      8.33 o 
   1  -2   1     1119.18      924.80      5.20 o 
   2  -2   1     1103.35      962.91      5.52 o 
   3  -2   1     2207.99     2316.11     35.17 o 
   4  -2   1    10677.62    10375.96     72.07 o 
   5  -2   1     1462.18     1396.08     13.03 o 
   6  -2   1     4070.06     4131.56     33.48 o 
   7  -2   1     1767.94     1778.58     25.46 o 
   8  -2   1      364.80      323.84     12.70 o 
   9  -2   1      898.51      911.19     20.33 o 
  10  -2   1      331.96      339.03     22.86 o 
  11  -2   1       50.14       46.96     11.42 o 
 -12  -1   1       42.16       35.54     11.42 o 
 -11  -1   1       18.27       17.77      8.88 o 
 -10  -1   1        3.95        9.07      2.05 o 
  -9  -1   1     1157.69     1118.00      8.87 o 
  -8  -1   1      389.37      390.51      5.16 o 
  -7  -1   1      108.89      104.01      2.92 o 
  -6  -1   1     1895.19     1796.43     24.85 o 
  -5  -1   1     1172.86     1150.22      8.42 o 
  -4  -1   1      756.22      700.28      5.35 o 
  -3  -1   1     2946.79     2917.46     15.53 o 
  -2  -1   1     1064.65      952.77      5.37 o 
   2  -1   1     2471.09     2373.81     11.35 o 
   3  -1   1    18096.74    18485.18    148.50 o 
   4  -1   1      803.70      752.21      7.61 o 
   5  -1   1       13.40       26.04      2.69 o 
   6  -1   1      773.85      681.46      8.99 o 
   7  -1   1     1154.44     1191.25     27.35 o 
   8  -1   1       71.89       95.20      8.89 o 
  10  -1   1      782.80      813.14     21.60 o 
  11  -1   1        1.60       15.23     10.15 o 
  12  -1   1       44.08       41.89     12.69 o 
 -12   0   1      153.68      133.29     21.58 o 
 -11   0   1       56.36       63.47     11.42 o 
 -10   0   1        0.68       -1.27     10.15 o 
  -9   0   1       17.23       13.10      1.12 o 
  -8   0   1      745.79      702.56      8.12 o 
  -7   0   1      196.92      215.27      2.88 o 
  -6   0   1       32.14       28.39      1.11 o 
  -5   0   1     5694.91     5680.56     29.97 o 
  -4   0   1     1722.75     1580.57      8.67 o 
  -3   0   1      448.43      417.82      3.41 o 
  -2   0   1      395.97      315.46     10.18 o 
   2   0   1      395.39      367.84      2.61 o 
   3   0   1    68267.34    67094.53    627.77 o 
   4   0   1    10604.75    11015.94     89.18 o 
   5   0   1     2407.36     2584.65     31.28 o 
   6   0   1     8791.06     8988.11     49.84 o 
   7   0   1       11.96       12.25      0.92 o 
   8   0   1       62.02       50.80      1.83 o 
   9   0   1     1578.64     1464.28     25.44 o 
  10   0   1      119.21      114.25     11.42 o 
  11   0   1        0.18        0.00      6.35 o 
  12   0   1       61.35       22.85     11.42 o 
 -11   1   1        2.62       -5.08     13.96 o 
 -10   1   1       63.89       68.54     10.15 o 
  -9   1   1      454.18      469.91     21.59 o 
  -8   1   1      841.47      850.23     17.79 o 
  -7   1   1      175.68      152.15      6.33 o 
  -6   1   1     3450.83     3617.01     19.29 o 
  -5   1   1     9296.48    10019.81     60.69 o 
  -4   1   1     1266.13     1302.81      6.82 o 
  -3   1   1    36946.14    35799.43   3403.14 o 
  -2   1   1      373.77      363.48      2.95 o 
  -1   1   1      325.55      322.84      2.12 o 
   2   1   1       57.40       29.44      1.10 o 
   3   1   1    20306.10    20607.82    382.22 o 
   4   1   1       16.93       11.02      1.47 o 
   5   1   1       68.30       93.97      1.82 o 
   6   1   1     9182.06    10072.25    119.60 o 
   7   1   1      381.60      408.75      5.23 o 
   8   1   1      165.43      162.40      4.17 o 
   9   1   1      307.22      291.09      4.58 o 
  10   1   1       66.56       74.99      1.77 o 
  11   1   1       33.78       20.31      8.88 o 
  12   1   1        3.51        3.81     13.96 o 
 -11   2   1      206.16      181.54     15.23 o 
 -10   2   1      365.80      342.85     15.24 o 
  -9   2   1      349.70      321.27     13.97 o 
  -8   2   1     1888.91     1813.84     34.37 o 
  -7   2   1     1685.96     1631.81     25.46 o 
  -6   2   1     1662.11     1561.07     21.65 o 
  -5   2   1     5041.96     5062.42     56.48 o 
  -4   2   1     3888.89     3936.57     71.78 o 
  -3   2   1       70.67       66.69      0.89 o 
  -2   2   1    23514.72    21365.79    131.22 o 
  -1   2   1      197.49      128.35      1.80 o 
   2   2   1     1178.15      956.83      7.23 o 
   3   2   1      161.31      181.70      5.32 o 
   4   2   1      674.09      629.37      3.95 o 
   5   2   1      848.99      823.95      5.38 o 
   6   2   1      289.70      283.66      3.19 o 
   7   2   1      728.89      630.72      5.15 o 
   8   2   1      135.83      151.19      3.95 o 
   9   2   1      295.43      319.97      6.58 o 
  10   2   1       17.54       17.65      2.09 o 
  11   2   1       40.15       30.20      2.99 o 
  12   2   1      138.29      142.18     13.96 o 
 -11   3   1       26.83       13.96     11.42 o 
 -10   3   1      321.76      290.77     22.86 o 
  -9   3   1       68.78       57.12     10.15 o 
  -8   3   1      549.39      528.43     15.24 o 
  -7   3   1      427.11      419.14     12.70 o 
  -6   3   1      721.23      710.45     13.98 o 
  -5   3   1     4485.09     4665.22     51.25 o 
  -4   3   1     5051.93     5214.88     32.06 o 
  -3   3   1       15.65       31.02      0.87 o 
  -2   3   1     7215.01     7116.43     67.78 o 
  -1   3   1     7889.75     7594.79     64.53 o 
   0   3   1     3575.61     3301.30     93.96 o 
   1   3   1    14740.82    14466.36     93.15 o 
   2   3   1     3795.67     3399.88     22.87 o 
   3   3   1     2240.37     2309.78     12.76 o 
   4   3   1      136.37      104.22      2.02 o 
   5   3   1     1657.89     1574.98     11.22 o 
   6   3   1      170.92      161.09      3.19 o 
   7   3   1      372.03      434.08      5.15 o 
   8   3   1     1065.31     1136.49     10.09 o 
   9   3   1      219.77      216.59      5.86 o 
  10   3   1      395.68      432.90      6.92 o 
  11   3   1      370.59      360.34      6.32 o 
  12   3   1       14.44       22.85     10.15 o 
 -11   4   1        0.00        1.27      8.88 o 
 -10   4   1      362.23      318.72     16.51 o 
  -9   4   1      302.87      289.50     15.24 o 
  -8   4   1        0.01       -2.54      6.35 o 
  -7   4   1      124.11      149.80     10.16 o 
  -6   4   1      776.68      726.99     15.25 o 
  -5   4   1        0.09        2.54      3.81 o 
  -4   4   1     1086.82     1093.91      5.82 o 
  -3   4   1        0.10        4.88      1.09 o 
  -2   4   1        4.54        8.88      0.90 o 
  -1   4   1     1659.56     1357.93     10.84 o 
   0   4   1     1101.83      994.27      8.12 o 
   1   4   1      326.21      263.78      4.49 o 
   2   4   1     3734.37     3363.50     24.57 o 
   3   4   1       18.97       37.21      2.90 o 
   4   4   1     4907.06     4765.03     27.43 o 
   5   4   1       57.18       46.79      2.32 o 
   6   4   1       69.15       80.24      2.47 o 
   7   4   1      520.10      474.36      5.61 o 
   8   4   1       42.78       46.66      3.27 o 
   9   4   1      402.12      389.81      8.17 o 
  10   4   1        7.91        5.08      4.10 o 
  11   4   1       24.82       31.14      3.95 o 
  12   4   1       22.87       24.57      3.70 o 
 -10   5   1      237.55      225.99     16.50 o 
  -9   5   1      243.26      248.85     22.85 o 
  -8   5   1       11.27        8.88      7.62 o 
  -7   5   1      706.34      674.68     16.52 o 
  -6   5   1       23.42       24.12     10.15 o 
  -5   5   1      909.47      916.67     16.53 o 
  -4   5   1     2503.80     2566.83     14.02 o 
  -3   5   1     1741.85     1737.59     10.59 o 
  -2   5   1      379.43      367.84      4.49 o 
  -1   5   1    17969.76    18886.21    189.79 o 
   0   5   1     2530.26     2314.47     17.21 o 
   1   5   1     3627.23     3562.42     57.25 o 
   2   5   1     2140.84     2178.87     18.02 o 
   3   5   1        5.61        0.00      1.79 o 
   4   5   1      871.28      779.54      7.11 o 
   5   5   1      356.22      342.62      6.80 o 
   6   5   1      103.35       85.72      2.52 o 
   7   5   1      102.75      106.06      3.19 o 
   8   5   1      512.66      535.20      6.06 o 
   9   5   1       50.39       55.68      3.45 o 
  10   5   1       92.16      107.81      4.85 o 
  11   5   1       12.83       12.38      4.11 o 
  12   5   1       86.52       92.66      7.62 o 
 -10   6   1        5.03        5.08     10.15 o 
  -9   6   1       33.06       26.65     16.50 o 
  -8   6   1      282.52      314.89     15.24 o 
  -7   6   1      300.05      312.37     13.97 o 
  -6   6   1     1733.95     1748.71     28.00 o 
  -5   6   1     2372.30     2375.98     50.34 o 
  -4   6   1      385.58      328.32      6.14 o 
  -3   6   1      299.78      233.95      3.52 o 
  -2   6   1      392.00      375.43      4.49 o 
  -1   6   1       61.44       69.19      4.49 o 
   0   6   1      621.85      574.13      8.99 o 
   1   6   1       86.03       79.94      4.23 o 
   2   6   1     7229.69     7172.50     52.25 o 
   3   6   1      519.31      508.45      7.19 o 
   4   6   1      871.15      896.48      7.40 o 
   5   6   1      517.99      471.27      6.38 o 
   6   6   1        8.33       10.15      2.07 o 
   7   6   1     1823.70     1886.31     15.52 o 
   8   6   1      320.81      310.50      6.43 o 
   9   6   1        5.38        8.08      2.99 o 
  10   6   1      192.43      221.56     14.22 o 
  11   6   1      138.34      149.32      6.46 o 
  12   6   1       34.46       37.14      5.22 o 
 -10   7   1        2.72        6.35     10.15 o 
  -9   7   1       48.35       49.50     11.42 o 
  -8   7   1        0.09        3.81      7.62 o 
  -7   7   1      126.66      129.48     11.43 o 
  -6   7   1      728.69      695.03     17.79 o 
  -5   7   1      108.02       93.23      3.65 o 
  -4   7   1     1587.85     1668.49     11.18 o 
  -3   7   1       93.99      116.44      3.66 o 
  -2   7   1     1106.73     1148.39     10.81 o 
  -1   7   1     1150.48     1210.57     11.93 o 
   0   7   1      677.77      650.66      9.15 o 
   1   7   1      602.67      567.13      8.90 o 
   2   7   1      461.19      339.54      8.90 o 
   3   7   1      113.15      107.19      8.25 o 
   4   7   1     2290.58     2399.37     48.62 o 
   5   7   1     1004.80     1081.48     10.59 o 
   6   7   1      142.04      153.63      6.28 o 
   7   7   1       79.58       97.85      3.95 o 
   8   7   1      413.69      428.40      7.55 o 
   9   7   1      662.69      645.42     10.70 o 
  10   7   1      232.48      232.86      6.32 o 
  11   7   1        0.18        3.17      4.49 o 
  12   7   1       79.96       73.32     11.42 o 
  -9   8   1        3.84        5.08     10.15 o 
  -8   8   1      216.43      213.29     13.97 o 
  -7   8   1      342.36      319.99     15.24 o 
  -6   8   1      301.64      336.49     13.97 o 
  -5   8   1     1031.17     1040.70     22.88 o 
  -4   8   1      361.20      365.50      5.51 o 
  -3   8   1       88.31       76.01      3.13 o 
  -2   8   1       55.79       54.54      4.22 o 
  -1   8   1     7237.13     7778.14     57.82 o 
   0   8   1      303.01      343.00      6.29 o 
   1   8   1        5.28        9.65      4.22 o 
   2   8   1     1110.41     1170.15     12.60 o 
   3   8   1      717.93      837.79     12.20 o 
   4   8   1     1278.29     1413.19     16.82 o 
   5   8   1     1485.02     1487.15     11.99 o 
   6   8   1        2.44        8.04      2.21 o 
   7   8   1        8.84       12.04      3.52 o 
   8   8   1      197.23      196.02      5.97 o 
   9   8   1       59.97       61.85      4.47 o 
  10   8   1       50.89       46.92      4.85 o 
  11   8   1       24.26       28.43      6.69 o 
  12   8   1      236.67      271.84      9.87 o 
  -8   9   1        5.21       13.96     10.15 o 
  -7   9   1      257.90      262.82     15.24 o 
  -6   9   1        0.23       -0.25      1.23 o 
  -5   9   1       11.38       10.00      3.27 o 
  -4   9   1        3.13        4.57      1.69 o 
  -3   9   1      799.07      839.41      8.00 o 
  -2   9   1       10.70       18.43      3.81 o 
  -1   9   1       31.19       38.08      6.28 o 
   0   9   1       61.20       82.30      4.88 o 
   1   9   1        8.40        1.90      3.59 o 
   2   9   1        3.05        3.81      3.59 o 
   3   9   1       10.64        5.08      4.49 o 
   4   9   1      825.97      884.61     14.33 o 
   5   9   1       33.56       36.43      2.32 o 
   6   9   1      952.11      976.78      9.53 o 
   7   9   1      381.88      434.25      6.86 o 
   8   9   1      131.63      141.42      8.56 o 
   9   9   1      437.90      452.67      7.66 o 
  10   9   1      525.79      521.56      9.64 o 
  11   9   1       37.06       41.57      6.09 o 
  12   9   1       13.97       21.58     10.15 o 
  -8  10   1        2.44        5.08     10.15 o 
  -7  10   1        1.13       -2.54      7.62 o 
  -6  10   1      208.36      197.81     13.33 o 
  -5  10   1      966.93      954.34     20.97 o 
  -4  10   1      159.72      173.36      4.76 o 
  -3  10   1       87.77       93.22      3.87 o 
  -2  10   1      163.92      168.37      6.34 o 
  -1  10   1      102.39      108.54      5.39 o 
   0  10   1       89.23       89.54      5.39 o 
   1  10   1       97.01       95.65      9.39 o 
   2  10   1       90.93       89.41      7.50 o 
   3  10   1      320.58      309.36     16.51 o 
   4  10   1       46.19       70.73      7.18 o 
   5  10   1       10.89       11.97      2.30 o 
   6  10   1        0.02        3.65      8.04 o 
   7  10   1       30.38       22.13      4.46 o 
   8  10   1        7.65       22.18     12.06 o 
   9  10   1      375.30      401.97      8.96 o 
  10  10   1       10.93       11.83      5.81 o 
  11  10   1        0.17       -3.38      5.13 o 
  12  10   1       50.39       31.73     11.42 o 
  -7  11   1      157.98      178.99     15.23 o 
  -6  11   1        2.42        4.65      2.49 o 
  -5  11   1      601.92      600.85     12.70 o 
  -4  11   1      467.74      469.57      7.65 o 
  -3  11   1       67.51       71.25      4.23 o 
  -2  11   1      377.16      366.57      8.25 o 
  -1  11   1       68.28       82.18      7.28 o 
   0  11   1       44.76       52.32      5.39 o 
   1  11   1     1343.37     1425.27     25.44 o 
   2  11   1       56.94       73.08      6.69 o 
   3  11   1      108.16       94.58      7.18 o 
   4  11   1      102.42      131.36      8.89 o 
   5  11   1     1104.65     1077.02     16.61 o 
   6  11   1        6.27        7.04      2.35 o 
   7  11   1      525.16      528.72      9.21 o 
   8  11   1      115.36      110.44      5.68 o 
   9  11   1       12.18       18.94      4.15 o 
  10  11   1       80.44       83.14      7.96 o 
  11  11   1        0.92        3.98      5.58 o 
  -7  12   1      159.67      223.42     16.50 o 
  -6  12   1        0.01        1.69      3.41 o 
  -5  12   1       15.83       17.57      5.78 o 
  -4  12   1       47.12       47.38      6.08 o 
  -3  12   1      403.12      380.49      9.76 o 
  -2  12   1     1173.47     1289.95     73.30 o 
  -1  12   1      272.05      297.13      8.98 o 
   0  12   1     2209.67     2345.92     40.75 o 
   1  12   1     6784.52     6913.18     59.41 o 
   2  12   1     1002.17      981.44     16.18 o 
   3  12   1     4211.13     4303.16     41.10 o 
   4  12   1     8336.04     8449.25    104.14 o 
   5  12   1     1176.07     1179.40     19.31 o 
   6  12   1      847.09      948.34     50.40 o 
   7  12   1     2403.04     2461.73     23.31 o 
   8  12   1     1098.49     1067.70     15.58 o 
   9  12   1        7.16       11.27      4.75 o 
  10  12   1      237.16      224.56     34.38 o 
  11  12   1       43.18       37.39      7.47 o 
  -6  13   1        4.64        6.35      8.88 o 
  -5  13   1      373.03      331.11     33.65 o 
  -4  13   1      681.37      728.19     13.24 o 
  -3  13   1      753.89      738.82     34.30 o 
  -2  13   1      454.46      487.63      8.29 o 
  -1  13   1      712.30      744.51     17.79 o 
   0  13   1      128.75      121.92      8.08 o 
   1  13   1     1997.49     2042.47     24.30 o 
   2  13   1     1945.64     1953.98     23.84 o 
   3  13   1     2097.21     2103.94     26.74 o 
   4  13   1     1286.28     1280.51     27.98 o 
   5  13   1       11.74        5.88      8.82 o 
   6  13   1      205.96      217.25     10.79 o 
   7  13   1        7.51        7.62      5.08 o 
   8  13   1      613.69      602.76     15.71 o 
   9  13   1       20.72       16.74      5.93 o 
  10  13   1       60.22      163.53     92.03 o 
  -5  14   1        4.43        3.01      6.53 o 
  -4  14   1        4.56        3.23      4.88 o 
  -3  14   1       64.34       55.61      5.73 o 
  -2  14   1       34.66       31.43      7.28 o 
  -1  14   1       21.44       24.79      4.46 o 
   0  14   1        1.94        5.08      7.62 o 
   1  14   1     1206.68     1258.62     26.70 o 
   2  14   1       11.17        9.52      7.18 o 
   3  14   1      468.82      445.36     13.47 o 
   4  14   1     2882.62     2999.71     34.68 o 
   5  14   1       28.19       35.54     12.69 o 
   6  14   1      583.49      588.10     10.16 o 
   7  14   1     1017.09     1058.42     13.60 o 
   8  14   1     1344.85     1416.84     37.92 o 
   9  14   1      175.81      184.16     16.14 o 
  10  14   1      223.35      211.39      7.49 o 
  -4  15   1       50.11       47.48      7.01 o 
  -3  15   1        4.09        0.00      4.41 o 
  -2  15   1      127.08      118.82      6.32 o 
  -1  15   1       71.09       66.70      5.98 o 
   0  15   1       90.45       91.39     11.42 o 
   1  15   1      379.25      444.60     83.18 o 
   3  15   1      121.51      112.98     15.23 o 
   4  15   1      268.17      269.17     19.05 o 
   5  15   1      164.89      175.19     17.77 o 
   6  15   1       49.88       55.52      4.55 o 
   7  15   1        8.04        4.06      3.44 o 
   8  15   1      222.24      250.53      7.18 o 
   9  15   1        5.96        2.43      3.55 o 
  -2  16   1        9.52        7.03      5.78 o 
  -1  16   1      170.59      162.95     10.66 o 
   0  16   1      605.74      646.51     16.51 o 
   1  16   1        0.02        1.90      6.28 o 
   2  16   1       15.02       19.77      8.49 o 
   3  16   1      344.13      392.36     20.32 o 
   4  16   1       13.39       -8.25      8.97 o 
   5  16   1      172.33      182.22     12.99 o 
   6  16   1       31.07       27.76      3.57 o 
   7  16   1        8.10        5.50      4.42 o 
   8  16   1        1.49        1.27     13.46 o 
  -1  17   1        0.00       -0.51      4.22 o 
   0  17   1        5.70        6.35      5.86 o 
   1  17   1      365.01      335.22     11.43 o 
   2  17   1      181.61      210.74     17.77 o 
   3  17   1        5.22       -2.69      7.59 o 
   4  17   1      291.19      323.76     21.58 o 
   5  17   1      156.84      165.03     19.04 o 
  -4 -17   2      185.70      228.51     21.58 o 
  -3 -17   2      207.58      276.76     22.85 o 
  -2 -17   2        9.47        1.27     10.15 o 
  -1 -17   2       84.52       86.08     46.33 o 
  -6 -16   2      368.24      413.94     25.40 o 
  -5 -16   2        1.45       -1.27     19.04 o 
  -4 -16   2       20.83        0.00     15.23 o 
  -3 -16   2       74.71       -3.81     11.42 o 
  -2 -16   2       46.94       22.75     12.06 o 
  -1 -16   2       34.32       26.42      4.71 o 
   0 -16   2       41.65       49.63      6.09 o 
   1 -16   2      569.61      647.62     15.19 o 
  -8 -15   2       63.56        0.00      8.89 o 
  -7 -15   2       26.45        0.00     15.23 o 
  -6 -15   2       29.33        0.00      8.88 o 
  -5 -15   2       49.66        2.54     11.42 o 
  -4 -15   2        8.27        4.14      1.57 o 
  -3 -15   2       37.43       28.06      3.65 o 
  -2 -15   2      565.69      560.29     22.86 o 
  -1 -15   2        0.70        3.38      4.54 o 
   0 -15   2        1.22        1.27      3.41 o 
   1 -15   2       14.27       19.64      5.92 o 
   2 -15   2       21.10       14.60      7.18 o 
   3 -15   2        6.76        3.23      4.88 o 
  -8 -14   2       16.23       -1.27     16.50 o 
  -7 -14   2       82.93        0.00     10.15 o 
  -6 -14   2       18.19       15.23     12.69 o 
  -5 -14   2      109.15      112.98     16.50 o 
  -4 -14   2        0.01        0.04      1.29 o 
  -3 -14   2      247.62      266.70      5.98 o 
  -2 -14   2      806.65      777.79     29.86 o 
  -1 -14   2      504.01      542.33      9.09 o 
   0 -14   2        0.26       -3.81      5.78 o 
   1 -14   2      244.38      252.01      7.68 o 
   2 -14   2        2.39        0.00      3.05 o 
   3 -14   2      191.53      199.31     12.47 o 
   4 -14   2      211.86      239.11     10.33 o 
  -9 -13   2        7.97       -1.27     16.50 o 
  -8 -13   2       58.69        0.00      8.89 o 
  -7 -13   2      708.13      683.45     25.41 o 
  -6 -13   2      338.60      380.94     20.32 o 
  -5 -13   2       25.50       21.74      9.80 o 
  -4 -13   2      487.80      452.36      8.74 o 
  -3 -13   2     2095.23     2009.95     39.31 o 
  -2 -13   2     1166.46     1185.09     19.12 o 
  -1 -13   2     1878.53     1842.82     39.45 o 
   0 -13   2       79.77       63.96      4.64 o 
   1 -13   2        8.43        4.92      6.98 o 
   2 -13   2      263.13      281.82      8.21 o 
   3 -13   2      293.84      306.27      8.84 o 
   4 -13   2      120.72      125.12      7.18 o 
   5 -13   2       25.05       19.68      4.04 o 
 -10 -12   2       48.12       -1.27     10.15 o 
  -9 -12   2      203.16      227.25     19.04 o 
  -8 -12   2      136.13      116.79     16.50 o 
  -7 -12   2      829.52      874.17     36.85 o 
  -6 -12   2      409.75      357.46      7.62 o 
  -5 -12   2     1008.91      989.01     30.22 o 
  -4 -12   2      603.02      575.45      5.81 o 
  -3 -12   2       17.70       10.86      3.72 o 
  -2 -12   2      436.67      480.99      7.26 o 
  -1 -12   2      766.67      779.53      8.84 o 
   0 -12   2      991.81     1011.18     12.71 o 
   1 -12   2      916.80      911.93     15.25 o 
   2 -12   2      960.26     1039.86     13.73 o 
   3 -12   2     1028.12     1072.26     15.51 o 
   4 -12   2        5.19        0.85      3.41 o 
   5 -12   2      150.18      149.70      6.61 o 
   6 -12   2      281.65      265.64     11.31 o 
 -10 -11   2       44.52       48.23     21.58 o 
  -9 -11   2      833.83      900.80     26.68 o 
  -8 -11   2       43.60       39.35     12.69 o 
  -7 -11   2        5.59        5.58      2.46 o 
  -6 -11   2     1855.47     1858.33     49.63 o 
  -5 -11   2        5.39        6.07      1.24 o 
  -4 -11   2       32.42       32.26      6.41 o 
  -3 -11   2      231.55      218.90     10.94 o 
  -2 -11   2      514.35      573.57      6.45 o 
  -1 -11   2     1097.18     1100.49     10.45 o 
   0 -11   2       99.43      105.35      5.22 o 
   1 -11   2      223.08      234.46     10.16 o 
   2 -11   2      599.09      597.23     11.20 o 
   3 -11   2       10.15       12.27      3.96 o 
   4 -11   2      219.37      208.54      7.68 o 
   5 -11   2      162.57      177.08      7.04 o 
   6 -11   2       35.09       25.12      3.65 o 
   7 -11   2      313.33      322.50     16.51 o 
 -11 -10   2      139.57      166.29     16.50 o 
 -10 -10   2       54.02       53.31     20.31 o 
  -9 -10   2        0.06        2.54      8.88 o 
  -8 -10   2       97.90      104.09     20.31 o 
  -7 -10   2       54.00       53.99      4.64 o 
  -6 -10   2       28.24       19.96      4.87 o 
  -5 -10   2       22.80       25.40      1.50 o 
  -4 -10   2      173.75      198.63      7.32 o 
  -3 -10   2      132.71      123.98      7.62 o 
  -2 -10   2      655.91      659.07     12.10 o 
  -1 -10   2      464.29      470.28      6.61 o 
   0 -10   2      162.83      158.33      4.40 o 
   1 -10   2     1025.75     1011.73     11.28 o 
   2 -10   2      297.63      299.10      8.25 o 
   3 -10   2      552.61      571.62     10.34 o 
   4 -10   2      252.82      273.80      6.69 o 
   5 -10   2       14.81       21.60      3.11 o 
   6 -10   2      158.65      152.34      6.58 o 
   7 -10   2       14.74       16.50      8.88 o 
   8 -10   2      393.23      440.62     19.05 o 
 -11  -9   2        0.18        3.81      8.88 o 
 -10  -9   2      217.78      233.60     22.85 o 
  -9  -9   2       57.45       67.27     11.42 o 
  -8  -9   2       58.08       58.39     11.42 o 
  -7  -9   2      591.02      604.35     13.34 o 
  -6  -9   2        2.69        0.42      2.21 o 
  -5  -9   2      116.45      117.94      3.40 o 
  -4  -9   2      556.28      578.84      5.53 o 
  -3  -9   2       26.17       19.71      4.03 o 
  -2  -9   2        7.60        3.17      4.49 o 
  -1  -9   2     1397.57     1406.15     10.96 o 
   0  -9   2      324.36      356.49      5.78 o 
   1  -9   2        3.00        1.02      2.75 o 
   2  -9   2        9.22       18.21      3.05 o 
   3  -9   2      176.46      159.34      5.39 o 
   4  -9   2       42.70       31.97      3.96 o 
   5  -9   2      271.17      280.84      7.73 o 
   6  -9   2       13.48       13.33      1.94 o 
   7  -9   2      109.31      110.44     11.42 o 
   8  -9   2      170.83      170.11     13.96 o 
   9  -9   2       10.98       15.23     11.42 o 
 -11  -8   2       83.65       77.43     12.69 o 
 -10  -8   2      273.24      241.24     15.24 o 
  -9  -8   2       35.59       49.50     16.50 o 
  -8  -8   2      210.94      219.64     12.70 o 
  -7  -8   2      566.39      558.46     13.34 o 
  -6  -8   2      207.70      204.96      3.65 o 
  -5  -8   2       72.80       83.64      3.62 o 
  -4  -8   2      273.84      343.80      4.71 o 
  -3  -8   2       15.83       16.96      1.99 o 
  -2  -8   2       44.88       31.12      4.88 o 
  -1  -8   2      591.10      642.80      6.04 o 
   0  -8   2      243.27      224.03      3.95 o 
   1  -8   2       21.15       15.35      6.31 o 
   2  -8   2       93.76       67.17      4.54 o 
   3  -8   2        0.21        2.22      3.27 o 
   4  -8   2      110.44      102.51      5.71 o 
   5  -8   2       79.25       81.23      2.54 o 
   6  -8   2      481.10      469.05      8.89 o 
   7  -8   2     1029.72     1052.35     22.88 o 
   8  -8   2      814.06      852.51     22.87 o 
   9  -8   2      165.62      137.10     13.96 o 
 -11  -7   2       14.60       24.68      5.78 o 
 -10  -7   2      364.46      370.52      9.14 o 
  -9  -7   2      564.14      594.57     11.24 o 
  -8  -7   2       69.73       60.08     46.33 o 
  -7  -7   2       17.77       22.78      3.41 o 
  -6  -7   2       42.93       58.69      8.25 o 
  -5  -7   2      331.13      321.81      4.99 o 
  -4  -7   2     3556.53     3845.43     22.80 o 
  -3  -7   2      926.76     1003.44     10.18 o 
  -2  -7   2       74.83       83.99      7.62 o 
  -1  -7   2       55.16       56.11      5.38 o 
   0  -7   2      262.20      288.44      5.42 o 
   1  -7   2      123.80      167.67      4.49 o 
   2  -7   2      276.58      264.12     15.87 o 
   3  -7   2      180.10      188.65      4.49 o 
   4  -7   2       47.30       54.25      3.27 o 
   5  -7   2        1.97        2.25      1.95 o 
   6  -7   2       18.91       24.43      1.12 o 
   7  -7   2      359.50      353.02     13.97 o 
   8  -7   2       78.55       88.85     11.42 o 
   9  -7   2       50.81       63.47     11.42 o 
  10  -7   2       37.48       33.00     12.69 o 
 -12  -6   2      201.04      170.26      7.90 o 
 -11  -6   2       11.77       12.30      4.11 o 
 -10  -6   2       42.30       33.43      5.16 o 
  -9  -6   2     1510.71     1520.95     18.82 o 
  -8  -6   2     1963.28     2008.55     20.47 o 
  -7  -6   2       28.77       33.65      4.04 o 
  -6  -6   2     1640.05     1776.64     13.44 o 
  -5  -6   2       84.54      100.29      2.41 o 
  -4  -6   2      485.05      515.96      4.47 o 
  -3  -6   2     1431.68     1522.78     16.39 o 
  -2  -6   2       20.26       25.45      3.59 o 
  -1  -6   2      882.31     1014.62     10.80 o 
   0  -6   2       77.25       91.18      2.64 o 
   1  -6   2      823.26     1047.06      8.86 o 
   2  -6   2     2373.69     2751.65     21.19 o 
   3  -6   2      133.31      149.18      3.59 o 
   4  -6   2        1.41        5.17      1.18 o 
   5  -6   2     1764.15     1681.92     10.46 o 
   6  -6   2      824.44      893.44     22.88 o 
   7  -6   2        4.36        5.08      6.35 o 
   8  -6   2        0.92        0.00      8.88 o 
   9  -6   2       62.60       64.74     11.42 o 
  10  -6   2       11.67       12.69     10.15 o 
 -12  -5   2       64.97       64.90      5.77 o 
 -11  -5   2      150.98      165.07      8.40 o 
 -10  -5   2       15.83       11.52      5.38 o 
  -9  -5   2        8.36        7.19      4.54 o 
  -8  -5   2      161.27      155.21      6.69 o 
  -7  -5   2      567.67      584.80      8.22 o 
  -6  -5   2       46.46       53.04      2.93 o 
  -5  -5   2      101.24      100.97      2.94 o 
  -4  -5   2     3633.16     3591.05     45.45 o 
  -3  -5   2     1569.27     1402.54     10.40 o 
  -2  -5   2       11.13       26.16      3.59 o 
  -1  -5   2        0.39        1.02      1.44 o 
   0  -5   2     1227.02     1186.88     11.47 o 
   1  -5   2     4107.15     3987.01     27.20 o 
   2  -5   2      440.27      403.64      4.88 o 
   3  -5   2     1668.37     1675.25     13.43 o 
   4  -5   2      317.71      353.12      3.33 o 
   5  -5   2      449.89      512.98      7.54 o 
   6  -5   2      777.50      762.53     15.25 o 
   7  -5   2        8.55        8.88      6.35 o 
   8  -5   2       18.81        8.88     11.42 o 
   9  -5   2      329.48      303.47     15.24 o 
  10  -5   2       31.40       34.27     17.77 o 
  11  -5   2        0.60       10.15     11.42 o 
 -12  -4   2        2.01       -0.81      2.90 o 
 -11  -4   2       92.56       64.69      5.03 o 
 -10  -4   2       43.16       38.52      4.11 o 
  -9  -4   2       70.38       73.99      6.34 o 
  -8  -4   2       45.28       43.63      6.98 o 
  -7  -4   2      298.05      331.04      7.59 o 
  -6  -4   2       90.76      123.46      4.88 o 
  -5  -4   2      197.88      180.84      3.42 o 
  -4  -4   2       30.89       32.22      2.58 o 
  -3  -4   2      879.28      806.54      8.15 o 
  -2  -4   2      242.00      258.09     12.70 o 
  -1  -4   2        4.04        1.46      3.65 o 
   0  -4   2     5402.68     5035.20     31.33 o 
   1  -4   2      396.48      447.87      4.23 o 
   2  -4   2      485.12      412.89      4.88 o 
   3  -4   2    11036.25    10825.78     59.97 o 
   4  -4   2       13.18       14.69      1.67 o 
   5  -4   2        0.27        1.13      0.88 o 
   6  -4   2      564.21      515.83     12.71 o 
   7  -4   2      154.64      143.46     10.16 o 
   8  -4   2      117.36      105.36     10.16 o 
   9  -4   2       80.41      102.82     11.42 o 
  10  -4   2       66.09       85.05     19.04 o 
  11  -4   2      107.55      119.32     15.23 o 
 -12  -3   2       66.58       81.24     17.77 o 
 -11  -3   2       13.39        7.93      3.11 o 
 -10  -3   2      476.64      455.93      8.11 o 
  -9  -3   2       43.52       39.80      9.08 o 
  -8  -3   2        0.05        3.01      5.71 o 
  -7  -3   2     2037.03     2150.31     21.56 o 
  -6  -3   2     1007.77     1045.76     16.53 o 
  -5  -3   2      146.18      151.74      6.35 o 
  -4  -3   2        0.00        2.54      0.87 o 
  -3  -3   2     5923.78     5828.91     37.19 o 
  -2  -3   2      152.76      165.10      2.27 o 
  -1  -3   2      440.22      475.61      7.63 o 
   0  -3   2     7044.71     6471.95    109.35 o 
   1  -3   2     1231.58     1067.83     10.83 o 
   2  -3   2        5.36        5.08      1.04 o 
   3  -3   2      705.32      626.69      3.86 o 
   4  -3   2      409.67      446.63      3.20 o 
   5  -3   2      534.11      496.87      7.19 o 
   6  -3   2       39.83       45.73      4.49 o 
   7  -3   2      185.17      195.52     10.16 o 
   8  -3   2       39.81       34.27      7.62 o 
   9  -3   2       14.35       22.85     13.96 o 
  10  -3   2       41.89       53.31     11.42 o 
  11  -3   2       15.86       24.12     11.42 o 
 -12  -2   2        7.16        3.81      8.88 o 
 -11  -2   2        7.78        6.21      3.14 o 
 -10  -2   2      835.27      818.20     14.66 o 
  -9  -2   2       98.10      110.57      3.78 o 
  -8  -2   2       75.06       73.35      3.36 o 
  -7  -2   2     1250.58     1281.26     10.29 o 
  -6  -2   2     2557.36     2733.55     22.50 o 
  -5  -2   2      496.39      555.94      6.29 o 
  -4  -2   2        4.59       11.56      1.79 o 
  -3  -2   2     3620.71     3456.66     22.66 o 
  -2  -2   2     1389.79     1277.09      8.89 o 
   0  -2   2    13499.15    12084.81    161.82 o 
   1  -2   2      896.21      801.71      4.42 o 
   2  -2   2       87.69       69.60      1.85 o 
   3  -2   2    14271.03    14226.20     74.89 o 
   4  -2   2     1578.21     1491.08      6.94 o 
   5  -2   2        1.28        3.17      2.69 o 
   6  -2   2     1245.94     1250.38     14.66 o 
   7  -2   2      512.39      472.70      8.98 o 
   8  -2   2       66.55       64.26      6.28 o 
   9  -2   2      211.41      212.02     12.70 o 
  10  -2   2      596.18      589.38     19.05 o 
  11  -2   2       16.57       26.65     17.77 o 
  12  -2   2       24.87       11.42     11.42 o 
 -12  -1   2       68.06       34.27     17.77 o 
 -11  -1   2       72.14       81.24     11.42 o 
 -10  -1   2       17.96       14.75      2.96 o 
  -9  -1   2      136.03      137.42      3.39 o 
  -8  -1   2      164.12      153.02      4.33 o 
  -7  -1   2       11.45       14.61      2.07 o 
  -6  -1   2       66.15       79.02      3.37 o 
  -5  -1   2        2.64        0.35      1.09 o 
  -4  -1   2       10.28       17.16      1.80 o 
  -3  -1   2        2.10        0.85      1.27 o 
  -2  -1   2     4656.59     4318.87     36.30 o 
  -1  -1   2      551.49      393.55      5.09 o 
   0  -1   2      518.98      458.72      5.10 o 
   1  -1   2     2206.00     2162.13      9.02 o 
   2  -1   2       23.61       44.40      1.80 o 
   3  -1   2       33.85       57.62      1.28 o 
   4  -1   2     1535.83     1624.98      7.91 o 
   5  -1   2     1271.60     1352.37      6.25 o 
   6  -1   2      300.74      310.53      6.29 o 
   7  -1   2      518.97      520.90     10.34 o 
   8  -1   2      172.98      175.21      7.18 o 
   9  -1   2      647.92      627.18     12.10 o 
  10  -1   2     1341.38     1285.47     26.70 o 
  11  -1   2        0.38        5.08      8.88 o 
  12  -1   2      118.28      125.67     15.23 o 
 -11   0   2       40.01       31.73     15.23 o 
 -10   0   2      108.86       90.97      4.89 o 
  -9   0   2        4.91        9.44      2.07 o 
  -8   0   2        0.95        2.28      1.69 o 
  -7   0   2       20.07       20.24      1.69 o 
  -6   0   2     1979.72     1952.27     12.48 o 
  -5   0   2     2254.67     2453.25     14.44 o 
  -4   0   2    13673.95    14143.54     79.32 o 
  -3   0   2     8690.78     8398.08    117.70 o 
  -2   0   2    74560.41    71378.77    713.32 o 
  -1   0   2     1560.16     1551.45     14.75 o 
   2   0   2       58.89       70.81      1.27 o 
   3   0   2     8891.77     8791.38     50.88 o 
   4   0   2    11397.55    11935.60    100.95 o 
   5   0   2       73.89       62.37      1.51 o 
   6   0   2     1685.98     1694.68      8.83 o 
   7   0   2     4635.29     4818.68     28.96 o 
   8   0   2        3.79        5.08      0.92 o 
   9   0   2      518.58      498.60     19.05 o 
  10   0   2      307.88      293.71     10.30 o 
  11   0   2        8.80       10.15      8.88 o 
  12   0   2       57.33       67.27     20.31 o 
 -11   1   2        0.00        1.27      7.62 o 
 -10   1   2      160.70      180.27     12.69 o 
  -9   1   2      446.84      386.08     13.97 o 
  -8   1   2        0.02        1.66      1.13 o 
  -7   1   2      424.31      469.53      5.79 o 
  -6   1   2      712.17      659.40      4.96 o 
  -5   1   2     3854.73     4010.17     22.19 o 
  -4   1   2     1702.25     1608.49     19.13 o 
  -3   1   2      421.52      440.49      4.23 o 
  -2   1   2     3137.13     3034.77     41.83 o 
  -1   1   2       18.37       26.66      0.90 o 
   2   1   2     1879.21     1509.30     10.88 o 
   3   1   2      389.18      361.82      4.77 o 
   4   1   2       26.51       22.35      1.62 o 
   5   1   2        1.05        6.47      1.49 o 
   6   1   2     4551.00     4524.37     22.39 o 
   7   1   2      290.22      310.37      3.81 o 
   8   1   2      121.08      135.71      4.46 o 
   9   1   2     1284.24     1269.91     10.58 o 
  10   1   2       20.08       21.58      0.89 o 
  11   1   2        1.90        3.81     12.69 o 
  12   1   2      152.14      109.17     13.96 o 
 -11   2   2       70.60       67.27     12.69 o 
 -10   2   2       81.29       67.28     11.42 o 
  -9   2   2       60.86       34.27      8.89 o 
  -8   2   2      757.75      740.80     17.79 o 
  -7   2   2      538.91      478.21     11.25 o 
  -6   2   2      193.65      206.21      2.82 o 
  -5   2   2     1048.34      998.15      6.51 o 
  -4   2   2      799.91      826.29      6.54 o 
  -3   2   2     4527.95     4434.29     26.40 o 
  -2   2   2     1374.87     1252.69      8.12 o 
  -1   2   2       20.56       20.26      2.54 o 
   0   2   2      316.74      332.94      3.05 o 
   1   2   2     4428.40     3917.18     24.24 o 
   2   2   2     2019.17     1915.28     12.71 o 
   3   2   2      208.86      235.59      5.87 o 
   4   2   2      310.44      258.98      2.74 o 
   5   2   2        2.85        2.96      1.47 o 
   6   2   2       73.50       67.32      3.84 o 
   7   2   2      721.55      753.07      6.79 o 
   8   2   2      434.81      427.50      5.48 o 
   9   2   2      424.45      417.74      6.18 o 
  10   2   2       27.33       25.94      4.16 o 
  11   2   2        1.69        3.12      1.11 o 
  12   2   2        0.18        0.00      7.62 o 
 -11   3   2      389.66      326.34     17.78 o 
 -10   3   2      263.63      251.39     15.24 o 
  -9   3   2      143.38      115.52     17.77 o 
  -8   3   2      292.92      289.51     12.70 o 
  -7   3   2      257.57      278.08     11.43 o 
  -6   3   2       10.43       13.96      5.08 o 
  -5   3   2     2469.16     2514.36     35.08 o 
  -4   3   2     1424.43     1497.53      8.45 o 
  -3   3   2      357.28      266.28      3.05 o 
  -2   3   2      185.74      198.05      3.05 o 
  -1   3   2    18955.30    19923.50    128.16 o 
   0   3   2      102.57       88.30      2.69 o 
   1   3   2     2498.36     2436.28     31.54 o 
   2   3   2    17578.33    18224.15    120.32 o 
   3   3   2      150.21      124.07      2.61 o 
   4   3   2       51.66       53.62      1.85 o 
   5   3   2      209.55      234.73      3.17 o 
   6   3   2       49.28       53.51      2.71 o 
   7   3   2      125.49      111.41      2.95 o 
   8   3   2       11.42       11.67      2.89 o 
   9   3   2      134.07      114.85      3.51 o 
  10   3   2      111.00      113.41      5.22 o 
  11   3   2      161.19      176.49      8.89 o 
  12   3   2        6.98        8.88      6.28 o 
 -10   4   2      154.22      132.02     13.96 o 
  -9   4   2       42.78       59.66     10.15 o 
  -8   4   2        0.11        1.27     10.15 o 
  -7   4   2       32.59       29.19      7.62 o 
  -6   4   2      204.30      213.31     10.16 o 
  -5   4   2      240.17      231.42      3.50 o 
  -4   4   2      367.94      349.35      3.33 o 
  -3   4   2       86.97       83.16      1.80 o 
  -2   4   2     2345.55     2226.84     14.90 o 
  -1   4   2      887.63      913.12      7.64 o 
   0   4   2      449.37      406.13      5.17 o 
   1   4   2     5885.17     5207.08     35.01 o 
   2   4   2      314.71      283.12     16.52 o 
   3   4   2      399.75      371.82      5.39 o 
   4   4   2      848.31      780.45      5.99 o 
   5   4   2      388.16      434.27      4.85 o 
   6   4   2       24.41       18.46      2.23 o 
   7   4   2     1562.10     1530.79     10.39 o 
   8   4   2      914.13     1023.91     12.29 o 
   9   4   2      253.96      284.44      4.84 o 
  10   4   2       56.69       64.03      4.84 o 
  11   4   2      139.90      148.48      5.54 o 
  12   4   2        5.92        7.24      4.46 o 
 -10   5   2      249.35      220.91     16.50 o 
  -9   5   2      495.36      514.36     19.05 o 
  -8   5   2      264.07      271.71     20.31 o 
  -7   5   2        2.06        2.54      6.35 o 
  -6   5   2        3.66        7.62      6.35 o 
  -5   5   2      200.54      190.77      2.32 o 
  -4   5   2      111.93       95.89      4.63 o 
  -3   5   2      157.95      161.29      3.59 o 
  -2   5   2     2130.41     2106.14     23.62 o 
  -1   5   2      607.54      645.38      6.29 o 
   0   5   2      183.20      149.91      3.59 o 
   1   5   2     1595.49     1596.74     13.80 o 
   2   5   2     7475.51     7939.43     54.37 o 
   3   5   2      775.74      799.73      9.00 o 
   4   5   2     1704.74     1552.63     10.78 o 
   5   5   2     4049.68     4222.02     26.38 o 
   6   5   2     1800.57     1730.20     15.63 o 
   7   5   2        0.71       -0.37      2.20 o 
   8   5   2      167.58      174.13      4.10 o 
   9   5   2      469.14      466.03      6.41 o 
  10   5   2      332.86      354.94      5.61 o 
  11   5   2       17.66       29.29      4.46 o 
  12   5   2      106.93      114.14      6.01 o 
 -10   6   2       57.19       67.27     13.96 o 
  -9   6   2      621.84      637.64     21.59 o 
  -8   6   2       16.72       22.85      8.88 o 
  -7   6   2      294.41      303.47     20.32 o 
  -6   6   2      553.18      555.13     15.24 o 
  -5   6   2        0.85        1.27      1.11 o 
  -4   6   2     1671.00     1728.98     11.47 o 
  -3   6   2       67.20       82.59      2.69 o 
  -2   6   2     2806.86     2877.42     21.11 o 
  -1   6   2     3689.60     3857.60     27.20 o 
   0   6   2     2843.15     2670.92     21.12 o 
   1   6   2       64.90       67.90      9.52 o 
   2   6   2      387.48      381.23      6.29 o 
   3   6   2     3468.40     3049.08     25.00 o 
   4   6   2      100.47      112.99      4.88 o 
   5   6   2      430.83      408.01     19.51 o 
   6   6   2      748.95      694.90      7.47 o 
   7   6   2      405.54      402.40      7.26 o 
   8   6   2      229.87      238.59      9.30 o 
   9   6   2     1676.57     1703.68     15.66 o 
  10   6   2      559.80      612.49     10.46 o 
  11   6   2       57.48       54.19     19.67 o 
  12   6   2       86.07       92.66      8.89 o 
  -9   7   2        3.73        5.08     10.15 o 
  -8   7   2      489.49      519.44     19.05 o 
  -7   7   2      107.68       93.94     16.50 o 
  -6   7   2      210.69      208.22     11.43 o 
  -5   7   2        0.18        0.25      1.69 o 
  -4   7   2      248.10      238.50      4.40 o 
  -3   7   2     1628.62     1652.06     13.76 o 
  -2   7   2      371.61      316.15      5.39 o 
  -1   7   2     7243.51     7281.19     98.13 o 
   0   7   2     2869.26     3030.10     24.36 o 
   1   7   2      720.49      689.37     27.34 o 
   2   7   2       12.23       17.16      3.59 o 
   3   7   2     1723.63     1782.88     17.13 o 
   4   7   2     3348.96     3401.75     29.69 o 
   5   7   2     1161.81     1151.21      9.82 o 
   6   7   2      730.77      821.66      8.17 o 
   7   7   2      144.26      160.26      5.76 o 
   8   7   2      329.17      374.10      6.32 o 
   9   7   2      678.18      674.84     10.56 o 
  10   7   2      327.22      344.24      7.89 o 
  11   7   2        0.10        3.38      3.66 o 
  12   7   2       37.27       35.73      7.93 o 
  -9   8   2      123.91      163.75     15.23 o 
  -8   8   2       27.91       24.12     10.15 o 
  -7   8   2      130.96      101.56     17.77 o 
  -6   8   2      766.84      727.52     32.40 o 
  -5   8   2      220.60      224.58      3.75 o 
  -4   8   2      648.95      623.56      7.00 o 
  -3   8   2      529.60      527.95      7.60 o 
  -2   8   2     1063.48     1032.20     12.59 o 
  -1   8   2      271.89      268.61      5.39 o 
   0   8   2      736.78      806.70      9.89 o 
   1   8   2     1099.50     1153.84     18.45 o 
   2   8   2       84.63      117.60      5.39 o 
   3   8   2     2241.11     2376.37     23.25 o 
   4   8   2     1352.74     1476.01     16.20 o 
   5   8   2      745.40      886.11      9.02 o 
   6   8   2       25.49       36.81      4.11 o 
   7   8   2      171.46      162.68      4.76 o 
   8   8   2       76.54       89.55      4.60 o 
   9   8   2        7.23        2.93      3.36 o 
  10   8   2       38.80       40.43      4.46 o 
  11   8   2       81.14       74.64      6.69 o 
  12   8   2        7.50        7.62      5.38 o 
  -8   9   2       90.31      102.82     13.96 o 
  -7   9   2        1.66        6.35     13.96 o 
  -6   9   2       54.11       52.20      2.46 o 
  -5   9   2      153.99      155.85      3.75 o 
  -4   9   2      745.29      792.72      7.36 o 
  -3   9   2      164.84      160.81      5.71 o 
  -2   9   2       69.06       88.14      6.69 o 
  -1   9   2      313.93      260.45      6.29 o 
   0   9   2     1676.31     1651.96     16.21 o 
   1   9   2      943.06     1018.24     12.12 o 
   2   9   2      153.75      185.51      6.28 o 
   3   9   2      453.17      515.82      9.88 o 
   4   9   2       52.11       74.91      6.98 o 
   5   9   2        6.42        9.89      4.85 o 
   6   9   2       32.23       17.61      3.11 o 
   7   9   2       35.24       49.33      3.95 o 
   8   9   2      395.37      450.61     30.48 o 
   9   9   2       58.69       75.74      5.86 o 
  10   9   2      146.44      172.76      7.28 o 
  11   9   2       43.63       39.64      5.22 o 
  12   9   2      102.73      113.36      8.49 o 
  -8  10   2      173.98      200.58     16.50 o 
  -7  10   2      160.58      154.88     13.96 o 
  -6  10   2       19.43       16.21      3.50 o 
  -5  10   2       78.00       82.44      3.90 o 
  -4  10   2       86.67       85.03      4.49 o 
  -3  10   2       10.60       20.11      4.44 o 
  -2  10   2       54.51       39.51      4.49 o 
  -1  10   2        0.77        1.27      3.41 o 
   0  10   2      176.55      172.76      6.28 o 
   1  10   2      247.27      264.48     16.51 o 
   2  10   2      437.34      431.61     15.88 o 
   3  10   2       66.69       73.44      7.50 o 
   4  10   2      495.55      561.56     10.78 o 
   5  10   2      101.75       96.48      7.18 o 
   6  10   2      299.53      270.28     12.70 o 
   7  10   2      199.56      203.07      6.90 o 
   8  10   2      299.98      278.08      7.62 o 
   9  10   2      726.70      760.69     16.25 o 
  10  10   2       26.60       30.21      5.86 o 
  11  10   2       15.90       13.13      6.08 o 
  12  10   2      508.41      579.10     29.21 o 
  -7  11   2        7.34       12.69     10.15 o 
  -6  11   2      662.49      629.95     46.36 o 
  -5  11   2      265.52      275.33      5.59 o 
  -4  11   2      368.38      386.69      7.62 o 
  -3  11   2       45.64       43.02      5.02 o 
  -2  11   2      532.91      568.56     18.42 o 
  -1  11   2        2.20       -0.63      2.69 o 
   0  11   2      288.80      350.26     12.06 o 
   1  11   2       73.42       71.73      6.28 o 
   2  11   2        0.56       10.92      6.34 o 
   3  11   2      752.44      733.97     12.58 o 
   4  11   2        3.51        8.25      5.38 o 
   5  11   2       61.90       79.34      8.08 o 
   6  11   2      634.77      636.87      8.11 o 
   7  11   2     1478.80     1615.24     14.95 o 
   8  11   2      292.20      278.31      9.14 o 
   9  11   2       65.31       53.42      4.99 o 
  10  11   2      443.49      447.04      9.24 o 
  11  11   2      143.84      400.36    236.12 o 
  -6  12   2        0.03        2.86      3.17 o 
  -5  12   2       46.47       43.98      3.51 o 
  -4  12   2       96.03       86.58      4.40 o 
  -3  12   2      136.39      140.95      5.92 o 
  -2  12   2      263.48      230.52      7.59 o 
  -1  12   2      276.42      313.68      8.98 o 
   0  12   2       29.00      285.59     19.04 o 
   1  12   2      232.89      236.17      8.98 o 
   2  12   2       63.48       50.90      7.18 o 
   3  12   2      551.38      570.39     17.78 o 
   4  12   2      876.98      884.61     22.88 o 
   5  12   2      127.06      122.35      9.87 o 
   6  12   2     1221.97     1276.78     15.03 o 
   7  12   2     1297.92     1415.24     22.89 o 
   8  12   2      103.21      144.50     10.79 o 
   9  12   2      764.07      824.25     20.33 o 
  10  12   2      805.72      849.96     23.96 o 
  11  12   2       54.56       49.80      6.69 o 
  -6  13   2        3.00        2.54      8.88 o 
  -5  13   2       41.64       34.93     10.15 o 
  -4  13   2       34.33       34.64      5.38 o 
  -3  13   2      623.74      621.24     13.38 o 
  -2  13   2       24.36       25.07      6.53 o 
  -1  13   2      394.82      441.94     15.24 o 
   0  13   2       92.67      111.00      7.59 o 
   1  13   2      170.19      183.08      9.39 o 
   2  13   2     1704.11     1811.36     22.49 o 
   3  13   2       54.65       57.12     12.69 o 
   4  13   2     3156.38     3186.58     48.46 o 
   5  13   2      572.90      605.92     20.32 o 
   6  13   2       45.33       31.73      5.08 o 
   7  13   2     5292.57     5312.41     57.52 o 
   8  13   2      131.58      111.01      5.86 o 
   9  13   2      150.90      151.90      8.81 o 
  10  13   2      896.74      917.91     22.33 o 
  11  13   2       47.94       49.19      6.69 o 
  -5  14   2       24.41       26.28      6.98 o 
  -4  14   2       69.42       66.00      4.87 o 
  -3  14   2      383.12      409.37     10.06 o 
  -2  14   2      339.79      322.52     13.97 o 
  -1  14   2      268.10      284.69      9.88 o 
   0  14   2       41.05       63.46     10.15 o 
   1  14   2     1141.52     1240.72     26.70 o 
   2  14   2      293.05      297.13     11.67 o 
   3  14   2     1764.28     1835.16     24.73 o 
   4  14   2      670.75      710.16     22.87 o 
   6  14   2      191.35      203.13      7.62 o 
   7  14   2       10.32       12.06      3.81 o 
   8  14   2      123.70      121.86      6.35 o 
   9  14   2      157.50      184.34     13.53 o 
  10  14   2       51.15       45.92     15.21 o 
  -4  15   2       67.00       61.96      7.95 o 
  -3  15   2      157.76      157.62      9.52 o 
  -2  15   2      350.57      348.27      8.53 o 
  -1  15   2      177.05      157.42     12.70 o 
   0  15   2        2.61        5.71      6.28 o 
   1  15   2      392.45      392.46     12.57 o 
   3  15   2       24.34       22.85     11.42 o 
   4  15   2       26.52       20.31     12.69 o 
   6  15   2        6.33        7.62      3.61 o 
   7  15   2       11.37        6.35      3.81 o 
   8  15   2       17.13        7.42      3.65 o 
   9  15   2       61.09       45.33     15.34 o 
  -2  16   2      142.73      137.00     22.85 o 
  -1  16   2       10.92       12.95      5.02 o 
   1  16   2       52.23       33.44     25.39 o 
   2  16   2      803.69      902.05     25.41 o 
   3  16   2      136.11      165.03     16.50 o 
   4  16   2        8.08       15.23      8.97 o 
   5  16   2      120.36      165.50     12.57 o 
   6  16   2        2.47        4.44      8.88 o 
   7  16   2      134.44      112.76     60.93 o 
   8  16   2      175.87      191.42     14.13 o 
  -1  17   2       25.25       21.58      8.88 o 
   0  17   2      122.15      163.18     10.77 o 
   2  17   2       64.07       60.93     13.96 o 
   6  17   2        2.41        1.27      3.81 o 
   7  17   2       37.42       29.19      5.08 o 
   2  18   2       47.10       -1.27     10.15 o 
  -5 -16   3      154.20      192.96     21.58 o 
  -4 -16   3       10.76        1.27     11.42 o 
  -3 -16   3        2.97        0.00     10.15 o 
  -2 -16   3       73.24        1.27     11.42 o 
  -1 -16   3       97.40      115.08     59.03 o 
   0 -16   3       89.62      109.55      5.86 o 
   1 -16   3      281.49      288.82     12.06 o 
  -7 -15   3        0.73        0.00     11.42 o 
  -6 -15   3       28.42        0.00     10.15 o 
  -5 -15   3      547.45      557.55     25.40 o 
  -4 -15   3       71.39        1.27     10.15 o 
  -3 -15   3       34.93        1.27     10.15 o 
  -2 -15   3      538.99      502.59     27.31 o 
  -1 -15   3        8.83        5.92      4.54 o 
   0 -15   3       34.01       27.95      7.07 o 
   1 -15   3        7.89        7.80      6.09 o 
   2 -15   3        0.24        0.79      6.53 o 
   3 -15   3        4.94        3.70      5.16 o 
  -8 -14   3       89.95        0.00     10.15 o 
  -7 -14   3       35.34        0.00      8.88 o 
  -6 -14   3       64.30        0.00     13.96 o 
  -5 -14   3      725.04      778.74     26.68 o 
  -4 -14   3      107.26      149.79     16.50 o 
  -3 -14   3       14.40        6.35     10.15 o 
  -2 -14   3       51.22       68.54      3.67 o 
  -1 -14   3      126.09      130.63      4.96 o 
   0 -14   3        2.30        1.27      5.08 o 
   1 -14   3       38.25       35.29      4.54 o 
   2 -14   3       67.31       73.76      6.34 o 
   3 -14   3       63.72       50.62      7.93 o 
   4 -14   3       29.91       23.13      7.50 o 
  -9 -13   3       25.10       -1.27     10.15 o 
  -8 -13   3       20.80        0.00      8.88 o 
  -7 -13   3      162.25      176.46     19.04 o 
  -6 -13   3      401.62      459.69     22.86 o 
  -5 -13   3      173.47      177.73     16.50 o 
  -4 -13   3      131.09      139.64     15.23 o 
  -3 -13   3       30.16       38.08     12.69 o 
  -2 -13   3      519.12      466.49     21.59 o 
  -1 -13   3      320.92      307.80      8.25 o 
   0 -13   3      590.97      629.66     12.07 o 
   1 -13   3     1816.03     1914.84     47.07 o 
   2 -13   3        9.89        3.05      4.22 o 
   3 -13   3       22.75       21.58      6.69 o 
   4 -13   3        0.55        0.85      3.96 o 
   5 -13   3        8.89        7.03      3.90 o 
  -9 -12   3       37.04        0.00      8.88 o 
  -8 -12   3       78.71       66.01     15.23 o 
  -7 -12   3      380.26      341.59     20.32 o 
  -6 -12   3       38.78       27.92     12.69 o 
  -5 -12   3      145.56      142.18     24.12 o 
  -4 -12   3        0.52        6.35     16.50 o 
  -3 -12   3        1.77        3.81      8.88 o 
  -2 -12   3       33.29       34.39      2.51 o 
  -1 -12   3      166.18      164.30     10.16 o 
   0 -12   3      242.76      224.34      7.50 o 
   1 -12   3      277.90      241.51      8.84 o 
   2 -12   3       10.88       14.08      4.22 o 
   3 -12   3     1465.13     1443.21     18.82 o 
   4 -12   3      816.56      808.92     17.07 o 
   5 -12   3        1.14        4.08      2.75 o 
   6 -12   3      791.10      738.93     24.96 o 
 -10 -11   3        1.40        0.00      7.62 o 
  -9 -11   3       58.55       68.54     22.85 o 
  -8 -11   3       16.34        6.35     11.42 o 
  -7 -11   3       69.49       71.08     13.96 o 
  -6 -11   3        0.27       -3.81      8.88 o 
  -5 -11   3        6.80        5.08      8.88 o 
  -4 -11   3      245.66      236.16     15.24 o 
  -3 -11   3      524.71      532.24     19.05 o 
  -2 -11   3      637.85      580.59      7.08 o 
  -1 -11   3      801.32      807.00      9.09 o 
   0 -11   3        2.01        7.30      4.44 o 
   1 -11   3        8.66       19.90      5.68 o 
   2 -11   3       66.65       88.46      5.16 o 
   3 -11   3      272.22      292.91      7.59 o 
   4 -11   3      143.48      128.33      7.50 o 
   5 -11   3       33.50       35.12      3.90 o 
   6 -11   3       44.83       52.79      6.11 o 
   7 -11   3       17.22       12.69     13.96 o 
 -10 -10   3        2.00        1.27      8.88 o 
  -9 -10   3       28.87       36.81     12.69 o 
  -8 -10   3      305.05      319.97     17.78 o 
  -7 -10   3       11.19        7.62     10.15 o 
  -6 -10   3       93.85       91.40     12.69 o 
  -5 -10   3      293.73      308.56     16.51 o 
  -4 -10   3      151.38      180.27     20.31 o 
  -3 -10   3        1.23       -3.81      7.62 o 
  -2 -10   3       88.98      103.86      2.54 o 
  -1 -10   3      197.55      223.08      4.44 o 
   0 -10   3      424.61      433.16     11.43 o 
   1 -10   3        5.17        4.51      3.96 o 
   2 -10   3      254.28      240.09      8.45 o 
   3 -10   3       92.80       98.50      4.88 o 
   4 -10   3      565.30      580.53     10.99 o 
   5 -10   3      457.37      483.59     11.44 o 
   6 -10   3       28.26       28.63      2.88 o 
   7 -10   3      147.34      134.22     10.55 o 
   8 -10   3       36.64       40.62     11.42 o 
 -11  -9   3      111.18      109.17     21.58 o 
 -10  -9   3       90.67       90.12     13.96 o 
  -9  -9   3      140.20      161.22     13.96 o 
  -8  -9   3      161.84      167.57     21.58 o 
  -7  -9   3       28.78       19.04     10.15 o 
  -6  -9   3      105.74      115.52     12.69 o 
  -5  -9   3      321.13      316.20     15.24 o 
  -4  -9   3      101.60      128.21     11.43 o 
  -3  -9   3       13.39       21.58      8.88 o 
  -2  -9   3      815.96      774.69      5.99 o 
  -1  -9   3      172.67      199.98      8.25 o 
   0  -9   3     1854.82     1885.34     15.78 o 
   1  -9   3       34.06       30.46      3.27 o 
   2  -9   3       35.16       33.05      4.49 o 
   3  -9   3      315.51      298.45      7.50 o 
   4  -9   3       30.47       34.48      4.44 o 
   5  -9   3      409.20      412.13     10.32 o 
   6  -9   3      394.88      398.31      8.48 o 
   7  -9   3       72.56       71.41      5.31 o 
   8  -9   3       96.09       95.20     12.69 o 
 -11  -8   3      102.98       76.16     19.04 o 
 -10  -8   3       37.79       38.08     11.42 o 
  -9  -8   3      129.04      154.87     12.69 o 
  -8  -8   3       67.71       71.08     11.42 o 
  -7  -8   3      472.31      477.56     16.51 o 
  -6  -8   3      514.68      513.19     16.51 o 
  -5  -8   3      471.77      485.24     15.24 o 
  -4  -8   3     1290.99     1356.18     30.53 o 
  -3  -8   3        0.40        1.27      5.08 o 
  -2  -8   3      133.57      113.15      3.81 o 
  -1  -8   3     1135.11     1263.12     13.99 o 
   0  -8   3       55.33       71.61      3.41 o 
   1  -8   3     1583.53     1575.74     19.73 o 
   2  -8   3     1850.40     1959.96     21.65 o 
   3  -8   3     1040.95     1094.54     20.98 o 
   4  -8   3       91.30       91.46      3.61 o 
   5  -8   3      105.77      117.97      3.87 o 
   6  -8   3      165.90      185.70      6.50 o 
   7  -8   3       88.41       88.86     16.50 o 
   8  -8   3        0.35        2.54      7.62 o 
   9  -8   3        1.80       -3.81      8.88 o 
 -11  -7   3       77.11       73.80      5.92 o 
 -10  -7   3      490.69      492.81     11.36 o 
  -9  -7   3       98.50      102.48      5.55 o 
  -8  -7   3     1956.73     2039.77     20.45 o 
  -7  -7   3      252.91      257.75     19.05 o 
  -6  -7   3     1116.24     1197.84     22.89 o 
  -5  -7   3       24.88       22.85     11.42 o 
  -4  -7   3       40.23       36.81      7.62 o 
  -3  -7   3       17.99       40.62      7.62 o 
  -2  -7   3       85.30      115.52     12.69 o 
  -1  -7   3        0.21        4.94      1.25 o 
   0  -7   3     1037.45     1252.49     11.94 o 
   1  -7   3     1774.83     1889.99     16.14 o 
   2  -7   3      758.82      750.94      7.94 o 
   3  -7   3      593.98      651.22      8.09 o 
   4  -7   3      264.93      279.44      4.87 o 
   5  -7   3       25.33       23.23      2.48 o 
   6  -7   3       17.38       12.73      1.73 o 
   7  -7   3        0.05      -10.15     11.42 o 
   8  -7   3      129.59      151.06     12.69 o 
   9  -7   3      199.81      218.36     15.23 o 
  10  -7   3      120.49      145.98     15.23 o 
 -11  -6   3        0.24        0.32      3.97 o 
 -10  -6   3      163.89      173.92      5.92 o 
  -9  -6   3      208.34      248.75     15.87 o 
  -8  -6   3     1036.94     1036.30     17.16 o 
  -7  -6   3        1.56        0.85      2.27 o 
  -6  -6   3     1933.95     2056.94     25.47 o 
  -5  -6   3       94.25      109.17      8.89 o 
  -4  -6   3      988.00     1082.34     24.17 o 
  -3  -6   3     4367.25     4700.26     53.83 o 
  -2  -6   3     3624.72     3710.40     42.25 o 
  -1  -6   3      854.12      800.45      6.36 o 
   0  -6   3     5945.99     6325.45     42.34 o 
   1  -6   3      305.73      336.61      5.08 o 
   2  -6   3     2218.67     2311.17     17.97 o 
   3  -6   3        2.50       11.42      3.81 o 
   4  -6   3      402.49      377.23      4.55 o 
   5  -6   3       28.99       25.66      2.00 o 
   6  -6   3      562.09      580.98      9.78 o 
   7  -6   3        0.44        0.00      5.08 o 
   8  -6   3       14.33       12.69      7.62 o 
   9  -6   3      271.27      309.80     22.85 o 
  10  -6   3        1.71        6.35     10.15 o 
 -11  -5   3       76.75       74.07      9.17 o 
 -10  -5   3        8.43       11.98      4.71 o 
  -9  -5   3      205.05      204.88     10.06 o 
  -8  -5   3       28.70       40.66      5.39 o 
  -7  -5   3      117.70      122.24      5.78 o 
  -6  -5   3      476.38      504.01      7.94 o 
  -5  -5   3      700.20      711.91      8.06 o 
  -4  -5   3     1811.78     1936.26     24.85 o 
  -3  -5   3     4971.82     5308.70     61.67 o 
  -2  -5   3     3936.63     4371.25     47.46 o 
  -1  -5   3     2695.79     2491.31    293.51 o 
   0  -5   3     3612.71     3506.02     23.11 o 
   1  -5   3     7339.60     7265.48     48.41 o 
   2  -5   3      166.39       97.24      3.59 o 
   3  -5   3      285.45      329.39      3.79 o 
   4  -5   3      792.37      866.63      7.28 o 
   5  -5   3       44.32       47.00      2.68 o 
   6  -5   3      109.55      106.04      3.43 o 
   7  -5   3      412.13      394.98     12.70 o 
   8  -5   3       19.62       19.04      7.62 o 
   9  -5   3       25.07       29.19     15.23 o 
  10  -5   3       47.91       55.85     12.69 o 
  11  -5   3        5.12        2.54      8.88 o 
 -11  -4   3       24.32       20.47      4.78 o 
 -10  -4   3       66.09       74.70      5.02 o 
  -9  -4   3       93.42       94.15      7.43 o 
  -8  -4   3      849.91      870.94      9.75 o 
  -7  -4   3      209.84      209.91      5.78 o 
  -6  -4   3        8.88        5.92      2.27 o 
  -5  -4   3      266.34      326.72      6.98 o 
  -4  -4   3     1912.82     1921.71     14.37 o 
  -3  -4   3       28.66       12.87      1.27 o 
  -2  -4   3     2026.76     1826.05     21.71 o 
  -1  -4   3     1654.88     1726.49     20.42 o 
   0  -4   3     4308.80     4083.77     36.04 o 
   1  -4   3     3080.05     3209.50     21.61 o 
   2  -4   3     1523.39     1398.06      7.87 o 
   3  -4   3     1252.71     1146.29      9.19 o 
   4  -4   3      128.38       98.75      1.95 o 
   5  -4   3      296.74      293.75      5.39 o 
   6  -4   3      233.78      246.51      6.69 o 
   7  -4   3      110.22      105.36      8.89 o 
   8  -4   3      340.67      325.08     12.70 o 
   9  -4   3        3.06       10.15      7.62 o 
  10  -4   3        0.04        2.54      7.62 o 
  11  -4   3      178.90      217.08     24.12 o 
 -11  -3   3       13.88       12.38      4.61 o 
 -10  -3   3        0.12       -4.98      3.36 o 
  -9  -3   3        9.41       10.96      4.01 o 
  -8  -3   3      117.21      105.33      5.77 o 
  -7  -3   3       78.47       85.58      3.39 o 
  -6  -3   3       25.90       24.65      4.88 o 
  -5  -3   3       63.58       63.68      3.81 o 
  -4  -3   3      334.88      322.89      8.26 o 
  -3  -3   3      696.43      672.94      5.39 o 
  -2  -3   3      509.66      508.23      4.45 o 
  -1  -3   3      905.00      799.78      5.09 o 
   0  -3   3     2851.23     2875.19     16.33 o 
   1  -3   3     1483.44     1383.12      8.49 o 
   2  -3   3     2818.77     2503.84     23.65 o 
   3  -3   3      109.49      102.67      8.94 o 
   4  -3   3     2431.22     2345.52     11.70 o 
   5  -3   3       13.17       14.74      1.08 o 
   6  -3   3      518.95      485.31      9.15 o 
   7  -3   3     1070.62     1066.63     15.89 o 
   8  -3   3       31.70       22.78      5.71 o 
   9  -3   3        0.73       11.42      7.62 o 
  10  -3   3        3.51        2.54      7.62 o 
  11  -3   3       71.28       86.31     12.69 o 
 -11  -2   3        8.09        2.96      2.83 o 
 -10  -2   3      116.34      109.89      4.76 o 
  -9  -2   3       50.64       58.96      3.52 o 
  -8  -2   3      383.28      396.27      6.73 o 
  -7  -2   3      382.22      401.04      5.23 o 
  -6  -2   3       12.00       18.75      3.82 o 
  -5  -2   3      487.74      491.74      4.61 o 
  -4  -2   3      332.90      382.99      4.88 o 
  -3  -2   3       16.29       17.91      1.20 o 
  -1  -2   3     3767.86     3720.78     34.82 o 
   0  -2   3     1445.09     1285.55      7.98 o 
   1  -2   3     7503.26     6891.04     34.48 o 
   2  -2   3     1314.72     1108.26      6.55 o 
   3  -2   3      129.19      108.53      2.54 o 
   4  -2   3     5370.36     5215.73     34.66 o 
   5  -2   3       29.27       26.69      2.14 o 
   6  -2   3     1064.67      987.57     14.25 o 
   7  -2   3      100.43      103.33     10.79 o 
   8  -2   3      262.91      279.61     15.87 o 
   9  -2   3        0.06        3.92      4.88 o 
  10  -2   3      610.52      613.52     26.67 o 
  11  -2   3       12.53       19.04     10.15 o 
  12  -2   3       19.52       12.69     11.42 o 
 -11  -1   3      131.39      110.44     11.42 o 
 -10  -1   3      189.94      168.46      4.18 o 
  -9  -1   3      455.23      438.51      6.58 o 
  -8  -1   3      398.16      383.67      6.52 o 
  -7  -1   3      140.48      150.02      3.87 o 
  -6  -1   3       57.55       65.35      9.43 o 
  -5  -1   3      279.11      292.90      3.87 o 
  -4  -1   3       47.86       48.84      4.03 o 
  -3  -1   3     1301.14     1206.95      9.01 o 
  -2  -1   3        7.92       15.23      2.54 o 
  -1  -1   3      165.65      217.21      6.35 o 
   0  -1   3     4799.10     4435.79     28.08 o 
   1  -1   3     9153.02     9602.66     47.81 o 
   2  -1   3     1567.13     1627.06      7.81 o 
   3  -1   3     1743.33     1795.74      8.53 o 
   4  -1   3        0.70        2.54      0.80 o 
   5  -1   3      221.35      204.20      2.75 o 
   6  -1   3     7666.59     7942.95     37.02 o 
   7  -1   3      351.45      335.50     12.70 o 
   8  -1   3     1039.97     1003.80     13.48 o 
   9  -1   3      122.72      118.22      7.59 o 
  10  -1   3       29.41       32.79      7.18 o 
  11  -1   3      455.09      410.19     17.78 o 
  12  -1   3      119.14       99.01     22.85 o 
 -11   0   3      189.47      195.50     13.96 o 
 -10   0   3        1.76        0.66      2.00 o 
  -9   0   3        4.42        4.23      1.73 o 
  -8   0   3      346.27      330.35      5.12 o 
  -7   0   3       90.08       73.33      2.48 o 
  -6   0   3     1101.17     1107.62      8.18 o 
  -5   0   3       24.60       23.03      1.85 o 
  -4   0   3     4574.13     4425.07     37.89 o 
  -3   0   3     1260.69     1287.05     12.74 o 
  -2   0   3      886.26      973.20      7.62 o 
  -1   0   3    10928.12    10774.66     68.15 o 
   0   0   3     8684.48     8722.38     53.83 o 
   1   0   3     8426.85     8293.42     62.63 o 
   2   0   3        5.17       54.69      2.41 o 
   3   0   3     3312.40     3068.45     14.41 o 
   4   0   3     5759.48     5797.96     26.66 o 
   5   0   3        1.53        4.53      1.85 o 
   6   0   3      563.08      588.96      4.18 o 
   7   0   3     6053.87     6152.49     44.66 o 
   8   0   3      842.36      853.27      7.36 o 
   9   0   3        8.53       19.67      5.38 o 
  10   0   3      825.75      784.95     15.88 o 
  11   0   3       17.59       14.98      8.45 o 
  12   0   3        3.15       16.50     11.42 o 
 -11   1   3        0.90       -1.27      7.62 o 
 -10   1   3       18.59       15.23      8.88 o 
  -9   1   3        9.89       11.79      2.18 o 
  -8   1   3      181.83      182.47      3.11 o 
  -7   1   3      183.25      169.96      3.33 o 
  -6   1   3      843.86      785.96      6.28 o 
  -5   1   3     5293.88     5303.63    186.77 o 
  -4   1   3     4206.48     4385.89     29.77 o 
  -3   1   3      366.19      382.86      4.45 o 
  -2   1   3    20978.15    21250.39    276.54 o 
  -1   1   3     1552.58     1494.70     10.87 o 
   0   1   3       35.28       44.58      2.54 o 
   1   1   3     2018.94     1927.27     15.43 o 
   2   1   3     1087.24     1070.28     16.71 o 
   3   1   3     3189.69     3046.42     18.23 o 
   4   1   3     2211.98     2131.65     10.59 o 
   5   1   3      388.04      395.86      3.45 o 
   6   1   3       20.72       17.06      1.89 o 
   7   1   3      657.00      685.27      4.93 o 
   8   1   3       28.49       35.99      1.70 o 
   9   1   3      989.59      949.32     13.13 o 
  10   1   3      146.99      133.11      6.24 o 
  11   1   3        5.27        5.71      6.28 o 
  12   1   3      241.40      224.72     16.50 o 
 -11   2   3        0.12       -3.81      8.88 o 
 -10   2   3       21.30       27.92     10.15 o 
  -9   2   3       11.81        5.08      7.62 o 
  -8   2   3      231.74      227.87      9.13 o 
  -7   2   3     1492.04     1422.29     18.92 o 
  -6   2   3        6.29        8.59      1.69 o 
  -5   2   3      419.01      449.90      6.10 o 
  -4   2   3      449.55      508.30      4.40 o 
  -3   2   3     1979.27     1839.18     12.54 o 
  -2   2   3      997.94      965.57      7.21 o 
  -1   2   3     3006.29     2924.03     26.38 o 
   0   2   3       15.67       25.45      1.80 o 
   1   2   3     1766.76     1603.20     14.11 o 
   2   2   3        0.60       -3.17      2.11 o 
   3   2   3        9.91       60.50     27.92 o 
   4   2   3        0.47        2.22      1.27 o 
   5   2   3     2273.46     2425.67     12.72 o 
   6   2   3      138.08      163.79      2.52 o 
   7   2   3      280.92      296.67      3.85 o 
   8   2   3      271.77      265.61      3.47 o 
   9   2   3        2.98        2.01      1.64 o 
  10   2   3        1.46        1.27      2.90 o 
  11   2   3      159.17      159.93      9.52 o 
  12   2   3       44.24       49.50     12.69 o 
 -11   3   3      144.06      130.75     22.85 o 
 -10   3   3      208.92      190.43     13.97 o 
  -9   3   3      161.75      147.26     11.43 o 
  -8   3   3      208.50      217.10     11.43 o 
  -7   3   3      490.10      474.07      6.95 o 
  -6   3   3      956.92      941.17      6.59 o 
  -5   3   3      357.37      331.58      6.35 o 
  -4   3   3      981.06      913.60      7.03 o 
  -3   3   3       68.76       57.24      2.69 o 
  -2   3   3     7259.00     7228.91     45.93 o 
  -1   3   3     7840.42     7670.42     49.02 o 
   0   3   3     5739.91     5540.68     35.95 o 
   1   3   3        9.17       65.53     26.02 o 
   2   3   3    21847.88    21768.61    146.23 o 
   3   3   3      343.91      304.73      5.72 o 
   4   3   3     3309.01     3249.18     24.99 o 
   5   3   3     4933.98     4669.74     23.61 o 
   6   3   3       97.18      105.88      3.85 o 
   7   3   3        1.05        0.13      1.55 o 
   8   3   3       29.43       32.55      3.39 o 
   9   3   3       52.44       46.72      2.75 o 
  10   3   3       87.97       70.46      3.12 o 
  11   3   3      126.10      124.13      5.54 o 
  12   3   3        0.27        2.83      5.78 o 
 -10   4   3        0.77        0.00     10.15 o 
  -9   4   3       21.08       29.19     10.15 o 
  -8   4   3        6.97       -1.27      6.35 o 
  -7   4   3       43.19       26.66      7.62 o 
  -6   4   3       15.40       14.57      2.54 o 
  -5   4   3      324.67      353.58      7.01 o 
  -4   4   3       38.16       35.01      1.90 o 
  -3   4   3      104.17       96.55      3.17 o 
  -2   4   3     5061.35     5175.24     33.24 o 
  -1   4   3       12.23       10.83      1.80 o 
   0   4   3      377.87      266.94      3.60 o 
   1   4   3      653.32      605.85      6.30 o 
   2   4   3       62.02       64.28      3.41 o 
   3   4   3      135.11      198.10      4.49 o 
   4   4   3      891.26      807.71      9.10 o 
   5   4   3      104.46       95.09      3.32 o 
   6   4   3        9.55        3.46      2.38 o 
   7   4   3       23.71       34.05      2.74 o 
   8   4   3        1.71        2.96      2.02 o 
   9   4   3      328.51      378.74      5.80 o 
  10   4   3       29.80       36.51      3.55 o 
  11   4   3      132.59      125.12      7.59 o 
  12   4   3       31.87       32.14      5.71 o 
 -10   5   3        7.98       15.23     16.50 o 
  -9   5   3        0.20       -5.08      8.88 o 
  -8   5   3      366.98      370.80     15.24 o 
  -7   5   3       16.53       15.23      7.62 o 
  -6   5   3       25.96       21.65      1.27 o 
  -5   5   3        3.34        5.63      0.88 o 
  -4   5   3     1506.08     1528.35     10.80 o 
  -3   5   3       29.25       36.36      2.11 o 
  -2   5   3      223.07      252.73      3.97 o 
  -1   5   3     3218.79     3164.88     21.75 o 
   0   5   3      363.00      428.89      5.39 o 
   1   5   3        0.71        8.88      2.69 o 
   2   5   3      317.53      265.54      4.88 o 
   3   5   3      514.91      642.78      8.86 o 
   4   5   3      198.82      173.35      4.49 o 
   5   5   3     1590.73     1707.06     11.95 o 
   6   5   3      337.28      287.41      4.85 o 
   7   5   3      272.39      265.10      4.85 o 
   8   5   3       21.53       27.24      5.50 o 
   9   5   3       28.56       26.26      3.19 o 
  10   5   3      104.15      107.13      5.15 o 
  11   5   3      234.50      264.60      6.06 o 
  12   5   3       32.57       27.75      5.58 o 
 -10   6   3        0.95       -7.62     10.15 o 
  -9   6   3       37.00       34.27     17.77 o 
  -8   6   3      391.91      365.72     16.51 o 
  -7   6   3      235.14      242.50     13.97 o 
  -6   6   3     1218.57     1241.30     27.34 o 
  -5   6   3      431.33      415.41      8.37 o 
  -4   6   3      241.39      231.56      3.05 o 
  -3   6   3      221.12      279.15     26.67 o 
  -2   6   3      422.75      419.91      5.39 o 
  -1   6   3     1465.51     1339.82     11.71 o 
   0   6   3      142.54      140.45      3.97 o 
   1   6   3     5846.85     5619.39     41.07 o 
   2   6   3     1137.07     1186.45     11.71 o 
   3   6   3     1823.63     1804.08     15.77 o 
   4   6   3       21.64       28.25      4.41 o 
   5   6   3     2448.71     2764.24     18.11 o 
   6   6   3        0.43        3.32      1.95 o 
   7   6   3      382.64      406.09      6.52 o 
   8   6   3        0.00        3.53      2.83 o 
   9   6   3      434.50      420.68      6.82 o 
  10   6   3       98.14      101.69      5.13 o 
  11   6   3       18.72       19.76      6.09 o 
  12   6   3      128.36      134.56     12.69 o 
  -9   7   3       60.12       67.27     20.31 o 
  -8   7   3       35.38       36.81     10.15 o 
  -7   7   3        7.74        7.62      7.62 o 
  -6   7   3     2046.62     1957.84     32.43 o 
  -5   7   3     1048.14     1035.84      9.51 o 
  -4   7   3      464.87      474.70      5.79 o 
  -3   7   3      430.03      425.13      9.53 o 
  -2   7   3      152.46      197.22      4.44 o 
  -1   7   3        0.33        6.91      3.96 o 
   0   7   3     6415.50     6853.00     50.56 o 
   1   7   3       24.36       19.16      4.22 o 
   2   7   3     1691.96     1818.15     16.23 o 
   3   7   3      476.48      580.17     11.68 o 
   4   7   3     1396.73     1553.63     15.31 o 
   5   7   3      104.29       96.73      3.69 o 
   6   7   3       16.74       13.40      3.31 o 
   7   7   3      750.57      819.15     10.33 o 
   8   7   3       40.63       56.85      4.85 o 
   9   7   3        7.93       16.21      5.16 o 
  10   7   3     1159.15     1241.85     14.01 o 
  11   7   3      508.45      552.47     10.78 o 
  12   7   3        6.41        8.88      7.62 o 
  -9   8   3        0.49        7.62     16.50 o 
  -8   8   3       14.55       15.23     10.15 o 
  -7   8   3      426.27      414.00     16.51 o 
  -6   8   3        7.68        8.04      1.75 o 
  -5   8   3      817.39      804.30      7.67 o 
  -4   8   3     1157.74     1046.12     24.80 o 
  -3   8   3     2408.84     2529.17     26.13 o 
  -2   8   3     1682.30     1796.38     23.56 o 
  -1   8   3      125.94      157.87      5.38 o 
   0   8   3      276.43      351.62      8.26 o 
   1   8   3       98.85      158.16      6.34 o 
   2   8   3       35.54       51.28      5.08 o 
   3   8   3      831.56      861.50     11.21 o 
   4   8   3       27.07       32.47      5.55 o 
   5   8   3      162.55      167.66      6.69 o 
   6   8   3      348.54      382.01      7.06 o 
   7   8   3      705.78      792.10     12.18 o 
   8   8   3      273.53      244.73      5.98 o 
   9   8   3       13.63       14.51      3.69 o 
  10   8   3      363.49      359.14      7.47 o 
  11   8   3       18.28       20.02      5.78 o 
  12   8   3        1.03        5.08      4.40 o 
  -8   9   3       61.62       66.00     12.69 o 
  -7   9   3      144.08      147.26     13.96 o 
  -6   9   3        3.66        1.81      1.75 o 
  -5   9   3        0.00        0.09      2.05 o 
  -4   9   3      108.13      119.01      5.78 o 
  -3   9   3     1190.38     1253.65     14.82 o 
  -2   9   3       35.13       44.51      4.44 o 
  -1   9   3      191.93      168.61     12.70 o 
   0   9   3     2826.16     2906.37     32.55 o 
   1   9   3      146.64      159.25      6.35 o 
   2   9   3      223.30      244.69     10.30 o 
   3   9   3     1677.41     1659.25     17.54 o 
   4   9   3     1115.94     1078.39     13.92 o 
   5   9   3      264.93      274.46      9.61 o 
   6   9   3     1635.20     1680.94     21.13 o 
   7   9   3      178.56      178.96      4.99 o 
   8   9   3       48.88       54.70      4.54 o 
   9   9   3      174.46      168.59      6.22 o 
  10   9   3       64.17       71.23      6.09 o 
  11   9   3      304.36      328.35      8.21 o 
  12   9   3       18.92       17.77      6.28 o 
  -8  10   3       38.31       40.62     12.69 o 
  -7  10   3      156.46      184.07     15.23 o 
  -6  10   3      923.68      915.75     39.39 o 
  -5  10   3        7.22        8.67      3.45 o 
  -4  10   3        0.12        3.12      2.48 o 
  -3  10   3      145.09      157.23      5.71 o 
  -2  10   3      280.73      314.60      6.69 o 
  -1  10   3      628.13      644.03     10.99 o 
   0  10   3      206.74      186.11      6.69 o 
   1  10   3       25.37       22.92      4.49 o 
   2  10   3      769.30      760.66     13.35 o 
   3  10   3      777.37      712.50     11.68 o 
   4  10   3        1.31       10.92      6.34 o 
   5  10   3       77.65       92.39      7.18 o 
   6  10   3        2.58       10.58      3.41 o 
   7  10   3      116.72      103.56      4.99 o 
   8  10   3       63.41       79.97      6.35 o 
   9  10   3      546.52      579.45      9.09 o 
  10  10   3        3.97        3.38      4.40 o 
  11  10   3      160.14      173.08      8.21 o 
  12  10   3      197.93      211.21      9.75 o 
  -7  11   3       25.60       17.77     11.42 o 
  -6  11   3        1.81        0.14      1.77 o 
  -5  11   3        9.63        9.53      3.06 o 
  -4  11   3       54.22       57.06      6.57 o 
  -3  11   3      962.40     1004.78     11.68 o 
  -2  11   3       69.54       80.29      8.08 o 
  -1  11   3       66.09       87.56     12.06 o 
   0  11   3      400.45      403.25      8.98 o 
   1  11   3     1551.49     1671.02     18.90 o 
   2  11   3      928.70      883.07     14.97 o 
   3  11   3      125.30      107.31      7.18 o 
   4  11   3      761.77      816.95     13.91 o 
   5  11   3      281.30      276.84      9.88 o 
   6  11   3       58.20       73.85      4.30 o 
   7  11   3       80.23       88.23      5.18 o 
   8  11   3      570.82      570.91     11.90 o 
   9  11   3       61.21       49.50      6.35 o 
  10  11   3       54.99       71.00      5.81 o 
  11  11   3      952.48     1011.47     18.87 o 
  12  11   3       43.85       26.46      8.84 o 
  -6  12   3       10.00       13.96     10.15 o 
  -5  12   3       88.97       89.41      4.78 o 
  -4  12   3      248.21      270.87      6.46 o 
  -3  12   3      790.77      766.85     10.78 o 
  -2  12   3     1583.19     1791.89     20.46 o 
  -1  12   3      355.38      371.77     10.33 o 
   0  12   3      106.95      126.63     15.23 o 
   1  12   3     1993.80     1937.14     33.11 o 
   2  12   3        9.13        9.52      5.38 o 
   3  12   3      251.25      268.07      9.88 o 
   4  12   3        8.11       13.96      8.88 o 
   5  12   3        3.91        3.81      6.35 o 
   6  12   3      113.64       88.93      8.98 o 
   7  12   3      352.48      376.09     10.33 o 
   8  12   3       20.13       23.28      4.64 o 
   9  12   3      378.38      391.11     11.43 o 
  10  12   3        1.21        2.86      4.15 o 
  11  12   3      102.70      120.61      7.68 o 
  -6  13   3       72.93       95.20     13.96 o 
  -5  13   3     1053.78     1008.87     24.60 o 
  -4  13   3       17.67       18.05      5.02 o 
  -3  13   3       44.37      116.01     62.20 o 
  -2  13   3      548.59      553.70     12.19 o 
  -1  13   3      205.28      265.19     50.15 o 
   0  13   3      110.60      128.41      8.08 o 
   1  13   3        1.99       -1.90      4.49 o 
   2  13   3      660.61      714.58     17.79 o 
   3  13   3     1824.56     1819.98     33.09 o 
   4  13   3     1227.35     1223.39     19.78 o 
   5  13   3       94.04       98.58      9.87 o 
   6  13   3      353.90      353.02     17.78 o 
   7  13   3       19.27       15.13      4.64 o 
   8  13   3      532.93      504.23     11.43 o 
   9  13   3       25.23       20.91      7.28 o 
  10  13   3      386.12      364.18     12.06 o 
  11  13   3       93.05       75.58      7.68 o 
  -5  14   3        0.54       -0.28      2.63 o 
  -4  14   3       68.25       80.99      5.63 o 
  -3  14   3       69.95       58.50      5.34 o 
  -2  14   3       18.42      337.62     20.31 o 
  -1  14   3      627.08      606.05     12.58 o 
   0  14   3       38.39       43.16     10.15 o 
   2  14   3     2579.90     2657.40     29.72 o 
   6  14   3       50.86       36.81     12.69 o 
   7  14   3        0.58       -1.62      3.57 o 
   8  14   3      710.21      696.15     13.97 o 
   9  14   3       14.52       11.42      4.71 o 
  10  14   3       65.37       67.80     37.45 o 
  -4  15   3       17.07       18.13      6.09 o 
  -3  15   3       21.11       22.67      6.09 o 
  -2  15   3      168.26      144.73      8.08 o 
  -1  15   3       14.53       10.15      8.88 o 
   0  15   3      946.49     1012.83     17.07 o 
   1  15   3      237.76      234.88     15.24 o 
   2  15   3       14.58       20.08      7.59 o 
   3  15   3      525.41      550.61     14.37 o 
   4  15   3      603.69      644.01     22.86 o 
   5  15   3       52.36       53.31     13.96 o 
   6  15   3      292.62      270.45     19.05 o 
   7  15   3       83.41       73.62      6.35 o 
   8  15   3      202.29      194.61      9.61 o 
   9  15   3       20.32       26.65      6.35 o 
  -2  16   3        5.60        7.71      5.78 o 
  -1  16   3        9.19        7.62      6.28 o 
   1  16   3       77.48       91.39     13.96 o 
   3  16   3      207.32      236.14     17.77 o 
   7  16   3       47.38       39.35      8.89 o 
   8  16   3      396.74      404.38     19.68 o 
   9  16   3       56.91       52.04      6.35 o 
   0  17   3       85.32        2.54      8.89 o 
   1  17   3        7.86        1.90      6.28 o 
   4  17   3       21.36       29.19     13.96 o 
   6  17   3       11.31       19.04     13.96 o 
   7  17   3       31.16       27.89      7.67 o 
   3  18   3       29.57       26.65     13.96 o 
   4  18   3      175.90      176.46     20.31 o 
  -4 -16   4      147.08      198.03     21.58 o 
  -3 -16   4       84.22        0.00     10.15 o 
  -2 -16   4      100.60      167.56     19.04 o 
  -1 -16   4        5.31        0.00      8.88 o 
   0 -16   4       60.52        0.00      7.62 o 
  -6 -15   4       26.09        0.00     16.50 o 
  -5 -15   4       61.66        0.00     10.15 o 
  -4 -15   4       61.28       -2.54     11.42 o 
  -3 -15   4       26.32        0.00     10.15 o 
  -2 -15   4        3.02        1.27     10.15 o 
  -1 -15   4       30.31       37.14      3.75 o 
   0 -15   4       35.26       34.76      5.08 o 
   1 -15   4      113.59      124.55      8.89 o 
   2 -15   4       53.29       43.86      6.53 o 
  -7 -14   4       34.06        0.00      8.88 o 
  -6 -14   4       17.25       -1.27     11.42 o 
  -5 -14   4       16.36       -1.27     11.42 o 
  -4 -14   4       73.35       -1.27     10.15 o 
  -3 -14   4      117.58      151.06     16.50 o 
  -2 -14   4      305.64      274.26     19.05 o 
  -1 -14   4      176.01      168.42      5.92 o 
   0 -14   4        0.18        1.83      2.44 o 
   1 -14   4       26.67       10.58      6.81 o 
   2 -14   4       62.20       63.11      7.59 o 
   3 -14   4       59.69       61.65      8.89 o 
   4 -14   4        1.30        2.08      4.27 o 
  -8 -13   4      117.48      167.56     19.04 o 
  -7 -13   4      383.99      431.73     24.13 o 
  -6 -13   4        0.93        0.00      7.62 o 
  -5 -13   4      102.56      111.71     25.39 o 
  -4 -13   4       66.60       78.70     15.23 o 
  -3 -13   4      313.37      271.73     17.78 o 
  -2 -13   4      369.19      425.40     20.32 o 
  -1 -13   4      315.35      340.68      7.33 o 
   0 -13   4        0.55       -0.42      3.41 o 
   1 -13   4      112.51      113.98      7.28 o 
   2 -13   4       34.50       27.72      7.67 o 
   3 -13   4       33.66       43.65      7.59 o 
   4 -13   4      442.56      466.09      9.59 o 
   5 -13   4      155.78      171.06      6.99 o 
  -9 -12   4      335.65      360.60     21.59 o 
  -8 -12   4       41.17        0.00      8.89 o 
  -7 -12   4       23.16       43.15     22.85 o 
  -6 -12   4      129.45      147.25     16.50 o 
  -5 -12   4        8.31       16.50     11.42 o 
  -4 -12   4      140.24      140.91     15.23 o 
  -3 -12   4       55.42       39.35     12.69 o 
  -2 -12   4        6.44        6.35      8.88 o 
  -1 -12   4      929.70      923.84     10.34 o 
   0 -12   4       78.83       69.23      5.55 o 
   1 -12   4       75.20       84.99      6.98 o 
   2 -12   4        8.08        6.09      4.22 o 
   3 -12   4        0.16        2.96      4.54 o 
   4 -12   4       72.81       77.92      6.77 o 
   5 -12   4       76.21       68.44      6.61 o 
   6 -12   4      115.35      124.08     14.44 o 
  -9 -11   4      140.25      178.99     17.77 o 
  -8 -11   4      204.63      255.18     27.93 o 
  -7 -11   4      221.77      267.88     17.77 o 
  -6 -11   4      327.46      322.53     19.05 o 
  -5 -11   4      563.31      579.22     30.49 o 
  -4 -11   4       28.26       22.85     10.15 o 
  -3 -11   4       20.89       15.23     10.15 o 
  -2 -11   4     1752.05     1665.79     31.81 o 
  -1 -11   4      359.54      348.57     10.16 o 
   0 -11   4     1405.51     1537.88     16.82 o 
   1 -11   4     1234.08     1205.92     13.64 o 
   2 -11   4      255.56      281.04      6.53 o 
   3 -11   4      309.36      318.36      8.89 o 
   4 -11   4       22.84       22.61      3.90 o 
   5 -11   4        5.30        8.95      4.39 o 
   6 -11   4        7.83        5.32      3.52 o 
   7 -11   4      196.29      219.63     13.96 o 
 -10 -10   4      134.91      123.13     24.12 o 
  -9 -10   4       14.50       12.69     11.42 o 
  -8 -10   4      172.27      175.19     16.50 o 
  -7 -10   4      403.44      398.75     19.05 o 
  -6 -10   4        9.90       20.31     17.77 o 
  -5 -10   4        1.28        1.27      7.62 o 
  -4 -10   4      690.02      667.05     20.33 o 
  -3 -10   4        5.41       -1.27      7.62 o 
  -2 -10   4        6.17        8.88      8.88 o 
  -1 -10   4      334.47      299.96      4.77 o 
   0 -10   4        1.86        6.35      3.41 o 
   1 -10   4        9.71        4.17      2.36 o 
   2 -10   4       47.79       49.21      4.71 o 
   3 -10   4        0.52       -3.81      3.05 o 
   4 -10   4      289.92      263.70      6.08 o 
   5 -10   4       13.39       15.01      3.31 o 
   6 -10   4      375.50      382.46      8.02 o 
   7 -10   4       12.84        9.57      2.05 o 
 -10  -9   4      103.53      102.82     13.96 o 
  -9  -9   4       49.96       41.89     19.04 o 
  -8  -9   4        4.28        0.00      7.62 o 
  -7  -9   4       53.68       57.12     17.77 o 
  -6  -9   4      149.68      152.34     13.96 o 
  -5  -9   4       32.47       29.19     10.15 o 
  -4  -9   4      203.00      213.30     20.31 o 
  -3  -9   4      241.65      266.65     12.70 o 
  -2  -9   4        0.27        0.00      5.08 o 
  -1  -9   4       88.98       67.28      2.44 o 
   0  -9   4      283.51      294.86      5.55 o 
   1  -9   4      275.73      298.08      5.93 o 
   2  -9   4        0.06        7.07      3.81 o 
   3  -9   4        4.83        6.09      3.81 o 
   4  -9   4      517.05      554.80      8.17 o 
   5  -9   4        2.47        4.36      3.06 o 
   6  -9   4      152.62      146.77      5.03 o 
   7  -9   4        0.00        1.19      2.00 o 
   8  -9   4      247.57      247.57     22.85 o 
 -10  -8   4       33.41       24.12     10.15 o 
  -9  -8   4        0.00        5.08      8.88 o 
  -8  -8   4      518.89      532.18     19.05 o 
  -7  -8   4        0.42        1.27      7.62 o 
  -6  -8   4       20.20       33.00     10.15 o 
  -5  -8   4     1310.70     1341.90     25.44 o 
  -4  -8   4      143.72      137.11     11.43 o 
  -3  -8   4      606.40      574.32     21.60 o 
  -2  -8   4      310.78      342.89     17.78 o 
  -1  -8   4     1419.41     1478.75     33.73 o 
   0  -8   4     1423.32     1369.01     15.91 o 
   1  -8   4       98.73      115.84      4.88 o 
   2  -8   4     1083.34     1091.04     11.00 o 
   3  -8   4        0.06       -0.54      2.36 o 
   4  -8   4       45.08       74.70      4.15 o 
   5  -8   4        0.06        3.05      2.54 o 
   6  -8   4      138.77      122.73      3.90 o 
   7  -8   4        2.38        2.19      0.98 o 
   9  -8   4       28.74       24.12     11.42 o 
 -11  -7   4       21.01       18.69      4.76 o 
 -10  -7   4       68.97       72.18      5.16 o 
  -9  -7   4       21.65       25.39      4.54 o 
  -8  -7   4      171.46      180.50      6.06 o 
  -7  -7   4      128.78      134.56     11.43 o 
  -6  -7   4       62.68       64.74     10.15 o 
  -5  -7   4      254.93      248.88     12.70 o 
  -4  -7   4     1412.92     1454.50     24.18 o 
  -3  -7   4     3375.77     3550.43     44.72 o 
  -2  -7   4       29.07       36.81      7.62 o 
  -1  -7   4     1458.30     1592.38     11.59 o 
   0  -7   4      557.44      625.62      5.98 o 
   1  -7   4       63.64       91.40      3.41 o 
   2  -7   4      461.94      472.89      7.60 o 
   3  -7   4      773.44      799.74      8.92 o 
   4  -7   4      360.40      382.73      7.28 o 
   5  -7   4      357.81      340.13      7.24 o 
   6  -7   4       55.06       58.47      2.54 o 
   7  -7   4      138.16      115.96      5.58 o 
   8  -7   4      949.45      960.69     30.50 o 
   9  -7   4       58.36       55.85     11.42 o 
  10  -7   4       35.55       49.50     12.69 o 
 -11  -6   4      171.39      142.14      7.03 o 
 -10  -6   4      107.72      126.84     12.89 o 
  -9  -6   4        0.10       -0.51      2.61 o 
  -8  -6   4      141.85      137.59      7.01 o 
  -7  -6   4      721.16      707.42     12.10 o 
  -6  -6   4       12.38       14.16      2.41 o 
  -5  -6   4      606.16      676.36     12.07 o 
  -4  -6   4        1.73        2.54      5.08 o 
  -3  -6   4     5058.63     5386.16     61.57 o 
  -2  -6   4     2331.54     2500.64     31.90 o 
  -1  -6   4     4288.66     4579.75     51.27 o 
   0  -6   4     3499.30     3925.63     56.30 o 
   1  -6   4      475.20      466.38     10.80 o 
   2  -6   4     2135.20     2259.95     17.96 o 
   3  -6   4      116.37      110.28      3.62 o 
   4  -6   4      258.73      257.98      3.90 o 
   5  -6   4     2349.24     2417.92     16.46 o 
   6  -6   4     1146.94     1167.89     12.13 o 
   7  -6   4     1211.67     1138.73     38.78 o 
   8  -6   4      368.73      382.22     15.24 o 
   9  -6   4        4.37        3.81      7.62 o 
  10  -6   4        2.29        0.00      7.62 o 
 -11  -5   4      146.37      150.36      6.32 o 
 -10  -5   4        0.01        1.85      3.52 o 
  -9  -5   4       33.02       29.82      6.43 o 
  -8  -5   4      470.43      495.96      8.83 o 
  -7  -5   4      488.34      473.60      7.50 o 
  -6  -5   4        1.35        1.27      2.27 o 
  -5  -5   4     1635.41     1687.72     13.88 o 
  -4  -5   4       16.20        8.88      1.23 o 
  -3  -5   4     1453.30     1460.62     25.47 o 
  -2  -5   4       38.19       68.54      6.35 o 
  -1  -5   4      607.21      610.18     12.71 o 
   0  -5   4    17799.84    19054.77    129.01 o 
   1  -5   4       67.79      110.03      3.39 o 
   2  -5   4      151.68      169.07      2.80 o 
   3  -5   4     5712.78     5873.45     34.68 o 
   4  -5   4      174.05      182.85      2.52 o 
   5  -5   4      335.69      356.35      4.04 o 
   6  -5   4      306.98      317.01      8.79 o 
   7  -5   4       61.63       63.47     12.69 o 
   8  -5   4        4.15        1.27      6.35 o 
   9  -5   4      213.11      214.56     13.97 o 
  10  -5   4       32.89       48.23     19.04 o 
 -11  -4   4       36.28       42.24      4.61 o 
 -10  -4   4      245.36      267.25      6.32 o 
  -9  -4   4       39.83       39.43      3.87 o 
  -8  -4   4        0.87        1.24      2.75 o 
  -7  -4   4       52.34       72.31      4.11 o 
  -6  -4   4       82.09       85.05      3.41 o 
  -5  -4   4      172.75      165.89      4.44 o 
  -4  -4   4      317.43      342.60      7.62 o 
  -3  -4   4     1634.13     1609.29     11.77 o 
  -2  -4   4        0.87        0.00      3.81 o 
  -1  -4   4      780.86      877.73     13.99 o 
   0  -4   4     3263.76     3211.08     25.63 o 
   1  -4   4      145.45      121.39      4.67 o 
   2  -4   4      293.43      323.78      3.13 o 
   3  -4   4      970.68      958.39      7.75 o 
   4  -4   4       26.11       24.08      2.08 o 
   5  -4   4     3571.47     3584.27     20.92 o 
   6  -4   4       61.04       71.51      2.57 o 
   7  -4   4      175.19      185.44      7.18 o 
   8  -4   4        5.03        7.62      6.35 o 
   9  -4   4      156.93      185.35     12.69 o 
  10  -4   4      190.85      180.27     13.96 o 
  11  -4   4       21.24       21.58     11.42 o 
 -11  -3   4        2.44        5.02      3.42 o 
 -10  -3   4       75.70       76.57      4.27 o 
  -9  -3   4        0.20       16.51      8.68 o 
  -8  -3   4       23.18       29.12      8.25 o 
  -7  -3   4        0.99        3.24      2.83 o 
  -6  -3   4      152.60      167.91      3.75 o 
  -5  -3   4      464.42      548.33      7.37 o 
  -4  -3   4       56.60       47.35      2.06 o 
  -3  -3   4     2062.50     2058.75     27.43 o 
  -1  -3   4        2.67        8.88      2.54 o 
   0  -3   4     4374.78     4304.94     26.57 o 
   1  -3   4     3273.29     3395.36     23.86 o 
   2  -3   4     5190.22     5127.98     31.29 o 
   3  -3   4      276.78      264.64      3.52 o 
   4  -3   4     1636.72     1693.47     10.87 o 
   5  -3   4        0.80        4.53      1.85 o 
   6  -3   4       14.03       17.49      1.61 o 
   7  -3   4      221.99      214.70      7.18 o 
   8  -3   4      514.22      573.10     11.20 o 
   9  -3   4       94.88       94.00      9.39 o 
  10  -3   4       20.84       26.65     10.15 o 
  11  -3   4        4.31        0.00      7.62 o 
 -11  -2   4       16.47       16.20      3.95 o 
 -10  -2   4        0.46        3.12      3.36 o 
  -9  -2   4       84.39       93.21      5.51 o 
  -8  -2   4        3.55       23.41     13.59 o 
  -7  -2   4        1.90        3.51      2.48 o 
  -6  -2   4     1678.77     1654.49     12.45 o 
  -5  -2   4        0.58        1.59      1.62 o 
  -4  -2   4       44.33       30.87      1.95 o 
  -3  -2   4     1262.70     1261.82     10.36 o 
  -2  -2   4     1358.84     1307.83     15.30 o 
  -1  -2   4     5122.76     4832.00     45.23 o 
   0  -2   4     1119.86       53.53      1.27 o 
   1  -2   4     6526.66     6610.06     42.16 o 
   2  -2   4     1476.06     1242.44      6.81 o 
   3  -2   4        4.58        7.15      0.96 o 
   4  -2   4     4013.97     3950.03     19.42 o 
   5  -2   4      430.56      428.92      4.79 o 
   6  -2   4       47.96       75.21     20.94 o 
   7  -2   4        1.07        1.45      0.89 o 
   8  -2   4      230.86      243.15      8.08 o 
   9  -2   4      146.81      158.05      8.08 o 
  10  -2   4      115.12      128.32      8.98 o 
  11  -2   4       38.86       54.58     19.04 o 
  12  -2   4       33.92       34.27     13.96 o 
 -11  -1   4        0.55       -2.54     11.42 o 
 -10  -1   4        0.07        1.27      3.36 o 
  -9  -1   4      231.07      222.77      5.16 o 
  -8  -1   4      140.64      131.93      3.78 o 
  -7  -1   4      808.64      755.88      7.80 o 
  -6  -1   4       40.48       42.85      2.61 o 
  -5  -1   4        5.61        2.72      1.85 o 
  -4  -1   4     6148.52     6260.11    133.94 o 
  -3  -1   4     1792.73     1662.16     17.86 o 
  -2  -1   4     2061.13     1878.58     19.17 o 
  -1  -1   4     1806.51     1648.69     12.56 o 
   0  -1   4        2.30        0.63      1.90 o 
   1  -1   4     5475.66     5200.40     27.14 o 
   2  -1   4     1967.77     1958.29      9.56 o 
   3  -1   4      178.57      125.87      2.97 o 
   4  -1   4     1790.39     1668.25      9.08 o 
   5  -1   4       46.51       79.80      1.61 o 
   6  -1   4      372.05      341.41      3.12 o 
   7  -1   4      472.02      526.59      4.40 o 
   8  -1   4      215.82      212.20      9.14 o 
   9  -1   4      346.27      353.02      9.88 o 
  10  -1   4       40.65       45.88      8.65 o 
  11  -1   4        1.86        6.77      6.69 o 
  12  -1   4      381.94      388.55     20.32 o 
 -11   0   4       35.98       49.50     11.42 o 
 -10   0   4       17.49       14.84      2.83 o 
  -9   0   4       13.02       17.24      2.54 o 
  -8   0   4      350.23      312.39      5.09 o 
  -7   0   4        2.63        2.86      2.07 o 
  -6   0   4     1222.24     1212.18      9.71 o 
  -5   0   4      491.62      416.73      5.79 o 
  -4   0   4     1233.15     1309.28     11.22 o 
  -3   0   4     1320.22     1237.04     14.01 o 
  -2   0   4       18.37       30.46      2.11 o 
  -1   0   4     3438.31     2907.21     19.11 o 
   0   0   4        0.75       -3.81      2.54 o 
   1   0   4    26127.85    27194.67    221.64 o 
   2   0   4     1047.39     1035.58      7.09 o 
   3   0   4    14242.80    13923.05     64.72 o 
   4   0   4     2827.41     2634.47     12.99 o 
   5   0   4      493.78      513.88      3.81 o 
   6   0   4       33.65       35.19      2.56 o 
   7   0   4      243.62      217.33      2.99 o 
   8   0   4       51.53       55.78      2.22 o 
   9   0   4       36.03       31.99      3.53 o 
  10   0   4       97.71       99.16      8.08 o 
  11   0   4      287.14      271.40     11.20 o 
  12   0   4        7.01        8.96      7.59 o 
 -11   1   4       61.49       53.31     11.42 o 
 -10   1   4       42.69       27.94      8.07 o 
  -9   1   4      127.42      111.21      5.57 o 
  -8   1   4      230.23      250.94      5.49 o 
  -7   1   4       32.50       25.18      2.75 o 
  -6   1   4      133.68      150.00      2.83 o 
  -5   1   4      398.63      475.47      6.69 o 
  -4   1   4     1489.36     1458.37     16.56 o 
  -3   1   4      540.63      497.49      4.88 o 
  -2   1   4     2669.64     2569.47     18.55 o 
  -1   1   4     2727.71     2461.30     16.33 o 
   0   1   4     3425.42     3187.39     21.42 o 
   1   1   4    10774.97    10441.81    100.09 o 
   2   1   4    25442.53    26029.04    175.28 o 
   3   1   4        3.05        8.25      3.44 o 
   4   1   4       23.93       35.68      2.60 o 
   5   1   4     3310.18     3194.27     16.10 o 
   6   1   4     1769.12     1607.17     12.87 o 
   7   1   4      128.76      121.00      2.41 o 
   8   1   4      275.04      309.62      3.69 o 
   9   1   4      287.56      285.62      3.63 o 
  10   1   4      126.08      113.99      2.42 o 
  11   1   4      319.28      341.16     13.62 o 
  12   1   4      108.62      120.59     13.96 o 
 -11   2   4        4.55       11.42     10.15 o 
 -10   2   4      232.05      223.45     13.97 o 
  -9   2   4      496.16      378.76     22.22 o 
  -8   2   4       79.09       76.94      3.33 o 
  -7   2   4        8.58        6.43      2.00 o 
  -6   2   4      356.70      379.23      6.82 o 
  -5   2   4     2180.54     2238.18     17.76 o 
  -4   2   4     4739.45     4757.65     31.75 o 
  -3   2   4      482.99      471.52     12.07 o 
  -2   2   4     4046.48     4259.85     27.72 o 
  -1   2   4    12257.82    12906.28     84.04 o 
   0   2   4     2887.62     2845.85     19.53 o 
   1   2   4      568.46      470.88      5.40 o 
   2   2   4      195.48      235.69      8.89 o 
   3   2   4     3825.62     3541.56     19.32 o 
   4   2   4      701.25      777.38     12.64 o 
   5   2   4      284.17      265.53      3.08 o 
   6   2   4      665.08      686.55      5.16 o 
   7   2   4       15.53       18.51      2.27 o 
   8   2   4       63.81       62.71      2.90 o 
   9   2   4      336.06      360.37      4.62 o 
  10   2   4      455.20      459.60      9.58 o 
  11   2   4        2.14        2.06      1.31 o 
  12   2   4       34.19       41.89     11.42 o 
 -10   3   4       69.34       69.81     19.04 o 
  -9   3   4       76.69       81.24     11.42 o 
  -8   3   4       45.54       39.11      2.05 o 
  -7   3   4      126.67      121.45      2.92 o 
  -6   3   4       95.53       85.13      3.41 o 
  -5   3   4      396.22      347.84      5.39 o 
  -4   3   4      172.60      152.38      2.69 o 
  -3   3   4     1169.08     1094.77      9.00 o 
  -2   3   4     1632.61     1545.98     11.25 o 
  -1   3   4      118.35      100.33      2.69 o 
   0   3   4     1474.46     1309.60     10.72 o 
   1   3   4      339.24      295.74      5.17 o 
   2   3   4    14263.44    13822.64     92.03 o 
   3   3   4      203.65      170.86      3.59 o 
   4   3   4       93.99       90.97      3.10 o 
   5   3   4      429.30      431.85      6.93 o 
   6   3   4     1789.99     1773.98     15.39 o 
   7   3   4      180.94      153.58      5.12 o 
   8   3   4      820.64      822.07      7.51 o 
   9   3   4       52.20       56.92      2.70 o 
  10   3   4      145.94      163.65      4.35 o 
  11   3   4       63.70       54.92      2.92 o 
  12   3   4       72.57       87.58     12.69 o 
 -10   4   4        6.50        7.62      8.88 o 
  -9   4   4       96.32       67.28     17.77 o 
  -8   4   4        2.91        8.88      7.62 o 
  -7   4   4      562.28      526.36     11.49 o 
  -6   4   4      112.08       99.22      3.50 o 
  -5   4   4      120.89      126.09      2.30 o 
  -4   4   4      922.88      892.79      8.90 o 
  -3   4   4      211.04      268.61      4.49 o 
  -2   4   4        4.96        4.44      1.79 o 
  -1   4   4     3553.97     3473.84     23.60 o 
   0   4   4       90.24       81.72      3.05 o 
   1   4   4      400.79      374.44      5.39 o 
   2   4   4      928.33      988.92      9.78 o 
   3   4   4     1953.60     2020.65     16.69 o 
   4   4   4        1.67        0.85      1.47 o 
   5   4   4      297.22      309.51      4.40 o 
   6   4   4     1510.76     1548.67     13.17 o 
   7   4   4      174.57      184.23      4.11 o 
   8   4   4      779.18      822.54      8.22 o 
   9   4   4        0.13        3.03      2.23 o 
  10   4   4      282.83      257.70     12.10 o 
  11   4   4       78.48       75.41      4.03 o 
  12   4   4        1.42        2.22      3.11 o 
  13   4   4       30.99       20.31     11.42 o 
 -10   5   4        4.58        2.54      8.88 o 
  -9   5   4       96.37       82.51     11.42 o 
  -8   5   4      307.10      295.85     21.59 o 
  -7   5   4      302.59      275.94      9.97 o 
  -6   5   4       89.67       98.80      4.41 o 
  -5   5   4      596.14      623.58      5.81 o 
  -4   5   4      867.93      877.97      7.94 o 
  -3   5   4     2437.75     2446.76     18.48 o 
  -2   5   4     1139.00     1100.73     12.09 o 
  -1   5   4      192.96      195.65      6.35 o 
   0   5   4     4646.17     4589.98     31.87 o 
   1   5   4       49.61       70.28      3.05 o 
   2   5   4     2237.88     2118.02     17.18 o 
   3   5   4     4337.53     4270.44     31.37 o 
   4   5   4       91.73       92.19      3.97 o 
   5   5   4      287.41      280.16      4.66 o 
   6   5   4      636.50      636.83      9.87 o 
   7   5   4      124.65      124.00      3.87 o 
   8   5   4     1277.92     1313.45     16.61 o 
   9   5   4      626.61      641.57      8.00 o 
  10   5   4      106.05      103.58      4.76 o 
  11   5   4        9.45        7.19      4.40 o 
  12   5   4       49.86       38.97      5.16 o 
  13   5   4       75.65       69.81     12.69 o 
  -9   6   4       71.51       71.08     12.69 o 
  -8   6   4       85.18       95.20     19.04 o 
  -7   6   4        6.43        7.62      7.62 o 
  -6   6   4      400.72      354.09      5.44 o 
  -5   6   4     1640.70     1656.27     11.99 o 
  -4   6   4       18.96       26.04      2.69 o 
  -3   6   4     1277.36     1246.85     10.32 o 
  -2   6   4      239.50      264.82      4.49 o 
  -1   6   4     2447.61     2612.28     19.87 o 
   0   6   4      118.57      134.58      3.97 o 
   1   6   4        2.05       37.72     12.69 o 
   2   6   4     2542.29     2398.12     19.42 o 
   3   6   4      149.75      162.89      6.35 o 
   4   6   4      483.01      478.82     15.25 o 
   5   6   4     1526.54     1548.39     11.95 o 
   6   6   4      423.13      492.08      6.46 o 
   7   6   4        3.16        7.48      4.27 o 
   8   6   4        9.95       12.06      3.12 o 
   9   6   4      122.10      116.58      4.85 o 
  10   6   4     1176.55     1208.49     12.43 o 
  11   6   4        0.30       -0.91      3.12 o 
  12   6   4       10.50        9.48      6.69 o 
  13   6   4       59.70       78.70     12.69 o 
  -9   7   4      145.11      187.88     16.50 o 
  -8   7   4      114.64      138.37     21.58 o 
  -7   7   4       51.94       43.16     10.15 o 
  -6   7   4     1590.07     1499.53     10.71 o 
  -5   7   4        5.58        7.51      2.97 o 
  -4   7   4      129.94      107.91      3.41 o 
  -3   7   4       27.80       38.08      2.69 o 
  -2   7   4     1565.38     1764.47     14.84 o 
  -1   7   4      406.41      461.60      8.50 o 
   0   7   4      608.27      627.38      8.09 o 
   1   7   4     7688.64     7991.03     58.10 o 
   2   7   4      549.80      608.54      9.76 o 
   3   7   4     2631.45     2580.47     22.12 o 
   4   7   4     7925.50     8652.93     66.16 o 
   5   7   4     1246.68     1217.45     13.50 o 
   6   7   4      578.78      606.42      7.09 o 
   7   7   4      286.26      326.56      5.98 o 
   8   7   4      130.69      124.86      5.51 o 
   9   7   4     1387.89     1381.20     13.18 o 
  10   7   4      743.47      813.88     10.50 o 
  11   7   4      167.13      192.34      7.03 o 
  12   7   4      167.13      157.99      8.49 o 
  -9   8   4       84.58       95.20     15.23 o 
  -8   8   4       14.55       13.96     16.50 o 
  -7   8   4      240.21      247.58     15.24 o 
  -6   8   4       41.70       45.30      3.57 o 
  -5   8   4      324.05      314.32      4.85 o 
  -4   8   4      136.47      138.11      3.97 o 
  -3   8   4        5.04        4.35      3.17 o 
  -2   8   4        3.63        3.81      2.69 o 
  -1   8   4     1320.21     1527.23     14.40 o 
   0   8   4     2013.16     2128.89     18.49 o 
   1   8   4      608.63      517.95      8.09 o 
   2   8   4       12.07        9.52      3.59 o 
   3   8   4     3369.42     3686.59     30.75 o 
   4   8   4      629.39      635.24     12.07 o 
   5   8   4     1681.29     1800.16     18.44 o 
   6   8   4     2266.05     2398.24     20.44 o 
   7   8   4       56.32       59.09      4.16 o 
   8   8   4      474.71      471.98      7.65 o 
   9   8   4      260.84      279.68      6.73 o 
  10   8   4        2.89        5.18      4.27 o 
  11   8   4        7.16        0.24      9.82 o 
  12   8   4      202.45      179.46      8.49 o 
  -8   9   4        0.29        3.81     15.23 o 
  -7   9   4       32.48       25.39     10.15 o 
  -6   9   4      207.63      203.58      6.78 o 
  -5   9   4       39.59       40.66      2.58 o 
  -4   9   4       49.71       67.33      4.44 o 
  -3   9   4      219.68      222.83      5.39 o 
  -2   9   4        6.78        5.92      3.96 o 
  -1   9   4       41.75       45.46      8.89 o 
   0   9   4        8.77        8.88      5.08 o 
   1   9   4      695.69      634.58     10.99 o 
   2   9   4       24.64       50.05      4.88 o 
   3   9   4       72.39       71.37     17.77 o 
   4   9   4        3.15        0.00      3.59 o 
   5   9   4     1888.09     2041.77     22.95 o 
   6   9   4      295.93      342.59      6.32 o 
   7   9   4        4.18        0.41      2.75 o 
   8   9   4      862.36      969.70     14.81 o 
   9   9   4       27.13       29.62      4.46 o 
  10   9   4       64.35       74.52      5.22 o 
  11   9   4      109.87      114.99      6.32 o 
  12   9   4       54.98       47.61      7.18 o 
  -8  10   4        6.40        6.35     16.50 o 
  -7  10   4        0.34        0.00      7.62 o 
  -6  10   4      742.96      709.12      8.63 o 
  -5  10   4       87.33      102.41      3.43 o 
  -4  10   4        4.90        3.38      3.96 o 
  -3  10   4       66.68       71.11      4.49 o 
  -2  10   4       25.57       20.69      3.96 o 
  -1  10   4      478.67      514.09      8.50 o 
   0  10   4       60.00       78.48      5.71 o 
   1  10   4      165.46      162.46      8.25 o 
   2  10   4      266.06      208.64      8.89 o 
   3  10   4        8.34        7.62      4.49 o 
   4  10   4      548.72      575.54     15.25 o 
   5  10   4       23.09       40.48      6.28 o 
   6  10   4      163.68      126.82     79.98 o 
   7  10   4        5.41        8.10      7.29 o 
   8  10   4       57.53       63.52      8.25 o 
   9  10   4      118.08      118.40      8.49 o 
  10  10   4      318.41      346.85      8.00 o 
  11  10   4        6.10        5.82      5.16 o 
  12  10   4       24.34       31.04      5.77 o 
  -7  11   4        4.58       11.42     11.42 o 
  -6  11   4        6.50        5.32      2.05 o 
  -5  11   4      114.90      119.26      4.78 o 
  -4  11   4       22.96       27.22      4.41 o 
  -3  11   4        1.92        3.08      3.05 o 
  -2  11   4       25.65       22.92      4.49 o 
  -1  11   4        2.10        4.37      3.96 o 
   0  11   4       28.53       19.91      5.55 o 
   1  11   4     2376.00     2332.41     25.39 o 
   2  11   4      802.71      813.45     17.79 o 
   3  11   4      194.97      157.48      8.08 o 
   4  11   4     1150.65     1173.00     16.62 o 
   5  11   4      577.20      627.60     17.79 o 
   6  11   4      674.49      669.69     13.48 o 
   7  11   4     1252.18     1248.25     21.77 o 
   8  11   4      208.60      192.72      7.79 o 
   9  11   4      552.89      534.74     12.70 o 
  10  11   4       38.88       41.47      6.60 o 
  11  11   4      104.71      107.97     10.29 o 
  12  11   4       96.48       83.07      8.21 o 
  -6  12   4        5.83       12.69     10.15 o 
  -5  12   4       28.85       22.41      3.51 o 
  -4  12   4        6.93       12.35      3.95 o 
  -3  12   4      101.17       93.31      6.53 o 
  -2  12   4      190.19      203.78      7.18 o 
  -1  12   4      471.16      436.92     12.70 o 
   0  12   4       20.18       31.81     10.15 o 
   1  12   4       91.82       97.74      7.18 o 
   2  12   4     1052.11     1014.00     15.28 o 
   3  12   4       96.23      102.82     11.42 o 
   4  12   4      114.14      118.06     11.43 o 
   5  12   4      534.63      538.09     13.00 o 
   6  12   4        5.50        5.08      6.28 o 
   7  12   4       79.68      106.41     31.06 o 
   8  12   4      932.76      888.65     11.37 o 
   9  12   4        5.57        6.81      7.62 o 
  10  12   4      372.76      378.40     12.70 o 
  11  12   4      297.29      337.01     11.00 o 
  -5  13   4       47.88       28.77      5.51 o 
  -4  13   4      118.85      130.95      6.31 o 
  -3  13   4      766.53      771.82     11.68 o 
  -2  13   4      588.86      562.74     10.78 o 
  -1  13   4      409.83      389.32      9.88 o 
   0  13   4      343.52      373.58     10.30 o 
   1  13   4        2.60        3.81      5.38 o 
   2  13   4        5.73       10.79      6.28 o 
   3  13   4       45.14       79.97     12.69 o 
   4  13   4      243.46      257.85     11.20 o 
   5  13   4      429.16      445.78     17.78 o 
   6  13   4      308.14      298.40     16.51 o 
   7  13   4        0.07        0.63      3.11 o 
   8  13   4        0.04        2.16      3.50 o 
   9  13   4       16.08       17.93      7.01 o 
  10  13   4      392.35      402.53     12.70 o 
  11  13   4      216.03      214.30      9.61 o 
  -5  14   4        0.01       -0.23      4.41 o 
  -4  14   4      260.20      271.02      8.24 o 
  -3  14   4       11.40       13.96      5.38 o 
  -2  14   4        3.82        0.00      5.08 o 
  -1  14   4       50.45       53.71      6.69 o 
   0  14   4       14.92       17.77      8.88 o 
   1  14   4      122.38      118.06     12.69 o 
   2  14   4      335.32      331.42     16.51 o 
   4  14   4     1018.36     1038.44     25.42 o 
   5  14   4      841.40      889.55     26.05 o 
   6  14   4      206.93      252.65     12.57 o 
   7  14   4      314.20      314.18     10.79 o 
   8  14   4       41.81       34.27      6.35 o 
   9  14   4        0.60        1.27      7.62 o 
  10  14   4      189.39      176.46     10.16 o 
  -4  15   4      198.80      168.35     10.22 o 
  -3  15   4       82.38       75.28      6.25 o 
  -2  15   4      247.34      240.63      8.98 o 
  -1  15   4      897.65      895.81     21.60 o 
   0  15   4      310.89      312.35     15.24 o 
   1  15   4       83.73      101.55     12.69 o 
   2  15   4     1069.02     1043.55     17.97 o 
   3  15   4        0.26       -3.81      8.88 o 
   4  15   4        7.23        5.08     10.15 o 
   5  15   4      636.13      708.82     24.14 o 
   6  15   4      293.53      321.24     19.05 o 
   7  15   4      290.61      292.03     10.16 o 
   8  15   4        0.84        8.12      6.34 o 
   9  15   4       77.96       97.74      7.62 o 
  10  15   4       39.64       45.95      6.91 o 
  -2  16   4      163.14      185.48      8.98 o 
  -1  16   4      160.71      185.35      9.87 o 
   0  16   4        3.81       -3.81      6.28 o 
   2  16   4      499.76      549.92     21.59 o 
   7  16   4      103.08      115.71      7.00 o 
   8  16   4       59.79       45.70     10.15 o 
   9  16   4      123.32      104.09      7.62 o 
  -1  17   4        4.21        2.54      6.28 o 
   1  17   4        9.99       40.93     34.27 o 
   2  17   4        9.06        1.27      8.88 o 
   3  17   4       35.42       49.79      9.87 o 
   4  17   4       16.17       33.00     13.96 o 
   5  17   4       98.95      123.13     17.77 o 
   7  17   4        0.15        3.81      5.08 o 
   8  17   4       32.05       30.46     10.15 o 
  -5 -15   5       36.11        0.00     10.15 o 
  -4 -15   5       16.89       -2.54     11.42 o 
  -3 -15   5       25.54       -1.27     10.15 o 
  -2 -15   5        0.31        0.00     10.15 o 
  -1 -15   5        2.28        1.27     10.15 o 
   0 -15   5       41.55        0.00      8.89 o 
   1 -15   5       19.88       17.13      7.00 o 
  -6 -14   5       17.96        0.00     10.15 o 
  -5 -14   5       93.00        0.00     16.50 o 
  -4 -14   5      450.18      415.26     22.86 o 
  -3 -14   5        1.29        3.81     11.42 o 
  -2 -14   5       93.80       90.13     15.23 o 
  -1 -14   5     2160.76     2075.46     79.54 o 
   0 -14   5      130.60      138.24      4.82 o 
   1 -14   5       25.76       28.51      4.64 o 
   2 -14   5      304.63      271.76      9.43 o 
   3 -14   5      198.31      238.38      7.03 o 
  -8 -13   5       15.25        0.00     10.15 o 
  -7 -13   5       54.94        0.00     16.50 o 
  -6 -13   5       14.51        0.00      8.88 o 
  -5 -13   5       43.72        0.00      8.89 o 
  -4 -13   5       93.90      105.36     16.50 o 
  -3 -13   5       57.53       57.12     13.96 o 
  -2 -13   5      551.45      561.40     22.86 o 
  -1 -13   5       36.81       45.65      2.49 o 
   0 -13   5        2.77        1.13      3.17 o 
   1 -13   5        2.59        7.87      3.69 o 
   2 -13   5      278.17      278.70      7.68 o 
   3 -13   5      404.17      464.31     10.08 o 
   4 -13   5       68.77       66.72      5.92 o 
   5 -13   5       21.64       19.04      4.11 o 
  -8 -12   5      147.66        0.00     15.23 o 
  -7 -12   5       62.04        0.00      8.89 o 
  -6 -12   5      215.40      214.56     19.04 o 
  -5 -12   5      307.52      326.32     30.47 o 
  -4 -12   5       24.12        5.08     10.15 o 
  -3 -12   5        6.16        7.62     10.15 o 
  -2 -12   5       79.61       91.39     13.96 o 
  -1 -12   5       59.40       58.49      2.49 o 
   0 -12   5        5.41        3.81      2.49 o 
   1 -12   5        5.22       11.42      3.50 o 
   2 -12   5       33.10       35.55      6.09 o 
   3 -12   5        0.49        2.37      3.52 o 
   4 -12   5      158.85      204.82     13.33 o 
   5 -12   5        6.56        5.39      4.15 o 
   6 -12   5       40.77       34.56      4.27 o 
  -9 -11   5        4.52        1.27     10.15 o 
  -8 -11   5       11.37        0.00      8.88 o 
  -7 -11   5       30.75       31.73     13.96 o 
  -6 -11   5       56.81       78.70     13.96 o 
  -5 -11   5       22.93       27.92     12.69 o 
  -4 -11   5       13.72       21.58     11.42 o 
  -3 -11   5       10.24        3.81      8.88 o 
  -2 -11   5      312.62      331.42     16.51 o 
  -1 -11   5      102.26      111.10      7.62 o 
   0 -11   5      114.03      138.91      3.65 o 
   1 -11   5       25.95       24.44      6.35 o 
   2 -11   5       42.72       50.67      6.81 o 
   3 -11   5       28.81       33.39      4.46 o 
   4 -11   5      169.73      158.24      5.59 o 
   5 -11   5       11.69       14.01      3.75 o 
   6 -11   5       47.21       37.39      4.04 o 
   7 -11   5       30.81       25.39     10.15 o 
  -9 -10   5        7.76        0.00      8.88 o 
  -8 -10   5      322.14      344.10     20.32 o 
  -7 -10   5       58.04       54.58     12.69 o 
  -6 -10   5        7.15        1.27      7.62 o 
  -5 -10   5     1436.59     1479.11     30.52 o 
  -4 -10   5        4.17       10.15      8.88 o 
  -3 -10   5       15.38       11.42      8.88 o 
  -2 -10   5      522.57      539.86     17.78 o 
  -1 -10   5       21.11       14.93     10.15 o 
   0 -10   5      110.40      104.87      8.89 o 
   1 -10   5       65.40       68.27      3.69 o 
   2 -10   5       90.09       83.39      6.09 o 
   3 -10   5      188.52      185.23      5.38 o 
   4 -10   5      186.38      198.22      5.49 o 
   5 -10   5       93.87       82.53      5.26 o 
   6 -10   5       20.64       21.00      4.61 o 
   7 -10   5      157.03      136.22      7.99 o 
 -10  -9   5       13.30        8.01      7.01 o 
  -9  -9   5        2.20        1.27      8.88 o 
  -8  -9   5      248.78      269.16     25.39 o 
  -7  -9   5      239.33      229.80     16.51 o 
  -6  -9   5       99.73       97.74     20.31 o 
  -5  -9   5      526.35      550.00     19.05 o 
  -4  -9   5        6.45       12.69      8.88 o 
  -3  -9   5       71.47       97.74     11.42 o 
  -2  -9   5       90.02      114.25     17.77 o 
  -1  -9   5      253.46      288.24     19.05 o 
   0  -9   5      108.30      116.79      3.69 o 
   1  -9   5      187.05      190.21      4.54 o 
   2  -9   5      248.77      231.63      7.02 o 
   3  -9   5       83.93      106.64      4.78 o 
   4  -9   5        7.37       13.49      4.01 o 
   5  -9   5      590.03      596.99     10.16 o 
   6  -9   5       35.09       32.74      2.83 o 
   7  -9   5      259.04      252.26     11.76 o 
   8  -9   5      227.26      231.06     13.97 o 
 -10  -8   5        1.09        4.71      9.14 o 
  -9  -8   5        7.73        9.43      6.09 o 
  -8  -8   5      282.59      307.27     16.51 o 
  -7  -8   5        2.63        3.81     13.96 o 
  -6  -8   5      233.94      210.76     13.97 o 
  -5  -8   5       41.49       35.54     10.15 o 
  -4  -8   5        1.11       10.15      7.62 o 
  -3  -8   5      121.23      109.18     11.43 o 
  -2  -8   5       13.17       12.69      7.62 o 
  -1  -8   5      751.23      753.67     17.79 o 
   0  -8   5      532.42      524.01      6.69 o 
   1  -8   5      226.48      219.53      5.38 o 
   2  -8   5        7.98        8.43      2.00 o 
   3  -8   5      721.04      781.88     10.13 o 
   4  -8   5        0.49        5.98      3.05 o 
   5  -8   5       88.68       81.97      3.75 o 
   6  -8   5       18.06       19.83      3.52 o 
   7  -8   5       90.05       85.25      3.69 o 
   8  -8   5       13.10       16.50      8.88 o 
   9  -8   5       67.80       78.70     19.04 o 
 -10  -7   5      376.81      376.06      9.92 o 
  -9  -7   5        1.89        0.52      3.42 o 
  -8  -7   5      629.56      638.41      8.53 o 
  -7  -7   5      115.65      123.21      4.64 o 
  -6  -7   5       16.98       27.92      8.88 o 
  -5  -7   5       17.40       21.58      8.88 o 
  -4  -7   5        0.01        0.00      5.08 o 
  -3  -7   5      104.05      120.60     10.16 o 
  -2  -7   5      210.76      214.59     11.43 o 
  -1  -7   5       82.07       74.90      8.89 o 
   0  -7   5       57.36       64.87      2.41 o 
   1  -7   5      361.03      436.10     10.16 o 
   2  -7   5       12.54       16.82      1.95 o 
   3  -7   5        1.00        7.11      2.54 o 
   4  -7   5     1088.98     1081.03      9.28 o 
   5  -7   5       28.74       23.17      2.75 o 
   6  -7   5      152.85      164.49      3.69 o 
   7  -7   5     2753.97     2651.67     77.33 o 
   8  -7   5        7.83        5.08      7.62 o 
   9  -7   5       16.84       19.04     15.23 o 
 -10  -6   5       83.10       97.64     11.05 o 
  -9  -6   5        0.71       -0.43      2.75 o 
  -8  -6   5      666.64      663.52      9.11 o 
  -7  -6   5     1404.79     1430.74     12.44 o 
  -6  -6   5     1251.98     1268.98     13.64 o 
  -5  -6   5       35.59       33.17      2.49 o 
  -4  -6   5      443.57      438.24     13.97 o 
  -3  -6   5      355.07      287.05     11.43 o 
  -2  -6   5      454.76      546.28     13.97 o 
  -1  -6   5       25.60       30.46      6.35 o 
   0  -6   5      472.94        5.08      1.27 o 
   1  -6   5     1946.47     2194.55     14.22 o 
   2  -6   5      225.26      242.02      3.95 o 
   3  -6   5     1543.22     1714.07     11.13 o 
   4  -6   5      270.59      325.10      4.95 o 
   5  -6   5       55.91       63.44      3.36 o 
   6  -6   5       68.44       69.86      5.99 o 
   7  -6   5      604.04      572.77     12.31 o 
   8  -6   5       31.02       21.58      8.88 o 
   9  -6   5        3.39       11.42     13.96 o 
  10  -6   5      486.86      546.07     20.32 o 
 -11  -5   5      308.05      322.33      8.00 o 
 -10  -5   5       16.05       18.46      4.01 o 
  -9  -5   5       10.92       10.22      3.52 o 
  -8  -5   5      419.09      417.77      7.80 o 
  -7  -5   5      292.27      278.44      8.60 o 
  -6  -5   5      461.38      491.11      5.77 o 
  -5  -5   5      658.58      759.26      7.83 o 
  -4  -5   5      257.98      317.50      4.64 o 
  -3  -5   5      225.35      189.39      4.44 o 
  -2  -5   5     4409.91     4561.58     51.27 o 
  -1  -5   5      606.17      683.81     12.71 o 
   0  -5   5     3010.61     3243.72     18.99 o 
   1  -5   5     3807.06     4140.79     20.29 o 
   2  -5   5       47.86       62.40      2.15 o 
   3  -5   5     5078.88     5338.34     27.22 o 
   4  -5   5      257.57      290.24      4.22 o 
   5  -5   5        0.59        2.55      1.86 o 
   6  -5   5     1666.30     1699.13     15.74 o 
   7  -5   5       97.28       95.16      2.77 o 
   8  -5   5      544.08      547.44     22.86 o 
   9  -5   5      106.73      106.63     11.42 o 
  10  -5   5       45.71       40.62     11.42 o 
 -11  -4   5       91.19       74.55      8.00 o 
 -10  -4   5      243.58      220.73      7.15 o 
  -9  -4   5       19.29       16.58      3.87 o 
  -8  -4   5       56.67       50.16      5.02 o 
  -7  -4   5       56.27       55.55      3.52 o 
  -6  -4   5       48.36       53.17      4.27 o 
  -5  -4   5     1033.13      942.59      8.50 o 
  -4  -4   5      580.16      577.80      5.09 o 
  -3  -4   5      317.78      260.19      3.55 o 
  -2  -4   5     1028.57     1002.74     19.09 o 
  -1  -4   5     4660.60     4745.63     61.65 o 
   0  -4   5      707.21      709.14      6.54 o 
   1  -4   5     1518.78     1542.90      9.51 o 
   2  -4   5      388.19      355.74      3.67 o 
   3  -4   5      183.92      199.38      3.25 o 
   4  -4   5       84.49       93.46      2.61 o 
   5  -4   5      102.54      124.16      2.80 o 
   6  -4   5     1127.16     1137.85      7.66 o 
   7  -4   5        5.81        6.35      2.02 o 
   8  -4   5       77.92       77.51      7.18 o 
   9  -4   5       89.31      101.55     11.42 o 
  10  -4   5       98.54      125.67     13.96 o 
  11  -4   5       30.27       27.92     19.04 o 
 -11  -3   5       17.13       17.88      4.71 o 
 -10  -3   5       25.50       18.17      4.11 o 
  -9  -3   5        2.27        4.26      3.12 o 
  -8  -3   5       92.29       96.40      5.59 o 
  -7  -3   5      226.34      210.77      4.76 o 
  -6  -3   5      180.49      193.07      4.28 o 
  -5  -3   5       18.07       16.85      1.95 o 
  -4  -3   5     2500.41     2479.66     19.41 o 
  -3  -3   5       44.85       49.02      2.36 o 
  -2  -3   5       50.09       39.35      3.81 o 
  -1  -3   5     1634.05     1495.62     17.85 o 
   0  -3   5     1224.12     1129.26      8.24 o 
   1  -3   5        4.73        2.96      1.27 o 
   2  -3   5     1514.01     1689.64     10.53 o 
   3  -3   5     1724.29     1884.31     12.00 o 
   4  -3   5       16.66       19.43      1.85 o 
   5  -3   5        1.08        5.57      2.48 o 
   6  -3   5      185.05      199.59      5.33 o 
   7  -3   5      196.34      192.06      5.95 o 
   8  -3   5      206.83      208.29      8.08 o 
   9  -3   5       19.91       24.75      6.28 o 
  10  -3   5      146.77      118.07     11.51 o 
  11  -3   5       34.70       34.27     12.69 o 
 -11  -2   5       52.06       44.09      6.50 o 
 -10  -2   5        0.11        2.89      2.75 o 
  -9  -2   5      220.21      216.96      6.12 o 
  -8  -2   5        0.91        0.97      3.00 o 
  -7  -2   5        3.61        4.96      2.38 o 
  -6  -2   5     1612.27     1543.78     12.19 o 
  -5  -2   5       33.97       38.47      2.61 o 
  -4  -2   5       74.98       72.02      3.05 o 
  -3  -2   5     1357.22     1295.10     19.10 o 
  -2  -2   5      306.04      288.36      6.35 o 
  -1  -2   5      333.69      381.16      7.62 o 
   0  -2   5      139.60      115.55      6.35 o 
   1  -2   5      362.60      331.33      3.37 o 
   2  -2   5     4366.08     4120.34     22.99 o 
   3  -2   5      856.40      881.83      6.43 o 
   4  -2   5     2380.19     2302.38     16.40 o 
   5  -2   5     3047.19     3145.47     17.01 o 
   6  -2   5        5.71        4.78      1.95 o 
   7  -2   5        4.28        3.49      2.07 o 
   8  -2   5      350.10      343.03     10.57 o 
   9  -2   5        0.00       -0.98      5.38 o 
  10  -2   5       17.33       20.94      7.18 o 
  11  -2   5       60.77       84.09      9.39 o 
 -11  -1   5        0.27        0.00      6.35 o 
 -10  -1   5       94.62      109.26      5.72 o 
  -9  -1   5        2.96        7.17      3.87 o 
  -8  -1   5      751.06      710.52      8.00 o 
  -7  -1   5      820.33      838.79      8.54 o 
  -6  -1   5      100.05       99.75      4.40 o 
  -5  -1   5       10.75       31.21      2.69 o 
  -4  -1   5     1127.42     1188.80     11.45 o 
  -3  -1   5        2.89       12.69      3.81 o 
  -2  -1   5     4197.61     4453.55     43.67 o 
  -1  -1   5     1177.41     1022.52      9.01 o 
   0  -1   5       29.52       20.96      1.80 o 
   1  -1   5    10280.72    10331.09     68.78 o 
   2  -1   5      595.43      600.03      6.35 o 
   3  -1   5       65.67       98.32      2.55 o 
   4  -1   5        6.99        7.26      1.55 o 
   5  -1   5       29.18       28.41      1.65 o 
   6  -1   5      651.09      631.00      5.15 o 
   7  -1   5      304.86      298.90      3.47 o 
   8  -1   5        1.99        0.79      1.08 o 
   9  -1   5        4.40        3.30      6.34 o 
  10  -1   5      216.79      216.10      9.88 o 
  11  -1   5       24.48       18.44      7.59 o 
  12  -1   5      208.69      225.33     14.79 o 
 -10   0   5       24.80       31.73      4.61 o 
  -9   0   5      369.82      326.61      7.84 o 
  -8   0   5      152.16      165.73      5.34 o 
  -7   0   5      638.10      631.48      7.65 o 
  -6   0   5     1001.21      976.36      8.75 o 
  -5   0   5       92.09      120.29      4.41 o 
  -4   0   5     1144.77     1043.40     16.54 o 
  -3   0   5      903.01      833.26     12.72 o 
  -2   0   5       10.93       17.35      1.90 o 
  -1   0   5     2580.07     2644.46     19.01 o 
   0   0   5    12351.68    13011.93     86.75 o 
   1   0   5    43332.96    45195.93    321.75 o 
   2   0   5     7495.52     7211.72     38.60 o 
   3   0   5      415.69      385.13      3.87 o 
   4   0   5      146.00      169.07      2.23 o 
   5   0   5       71.33       74.00      2.38 o 
   6   0   5       45.36       39.82      2.11 o 
   7   0   5       12.38       15.94      2.23 o 
   8   0   5      686.66      669.58      7.87 o 
   9   0   5       52.10       47.43      2.56 o 
  10   0   5        0.05       -1.27      4.49 o 
  11   0   5      667.42      682.14     21.59 o 
  12   0   5       74.60       76.16     13.96 o 
 -10   1   5        0.35       -1.39      2.00 o 
  -9   1   5      823.76      741.99     18.87 o 
  -8   1   5      183.72      176.68      4.60 o 
  -7   1   5      749.09      754.11      8.17 o 
  -6   1   5     1557.63     1657.59     17.82 o 
  -5   1   5      455.54      448.52      7.19 o 
  -4   1   5     3830.09     3920.06     42.23 o 
  -3   1   5       47.62       51.79      4.44 o 
  -2   1   5      103.15       94.53      3.97 o 
  -1   1   5     2763.99     2716.06     19.02 o 
   0   1   5       84.92       90.78      2.69 o 
   1   1   5     5507.29     5050.97     33.92 o 
   2   1   5       23.26       33.82      2.11 o 
   3   1   5       28.02       13.14      1.47 o 
   4   1   5     1521.90     1444.94     12.79 o 
   5   1   5     3075.76     3160.35     16.40 o 
   6   1   5      426.23      429.92      4.68 o 
   7   1   5      327.83      338.19      4.73 o 
   8   1   5      368.97      361.48      4.39 o 
   9   1   5      120.20      131.43      2.97 o 
  10   1   5       31.69       31.73      2.00 o 
  11   1   5       11.67        5.71      6.28 o 
  12   1   5       60.53       68.54     13.96 o 
 -10   2   5        0.30       12.69      8.88 o 
  -9   2   5        3.46        7.19      2.83 o 
  -8   2   5      120.08      101.84      5.45 o 
  -7   2   5       10.08       13.81      2.75 o 
  -6   2   5      549.25      571.03      8.89 o 
  -5   2   5      486.48      485.09      8.89 o 
  -4   2   5      114.06       83.31      3.97 o 
  -3   2   5     3121.26     3275.28     24.42 o 
  -2   2   5     1414.77     1361.66     10.81 o 
  -1   2   5       94.05      104.17      2.69 o 
   0   2   5      661.35      529.29      5.40 o 
   1   2   5     2205.74     1945.45     14.91 o 
   2   2   5     2327.17     2207.90     16.73 o 
   3   2   5     2326.85     2054.17     15.38 o 
   4   2   5      195.97      199.40      2.93 o 
   5   2   5       68.59       59.51      2.38 o 
   6   2   5       45.47       50.18      2.36 o 
   7   2   5      616.25      611.34      5.37 o 
   8   2   5       84.52       77.27      3.19 o 
   9   2   5       94.05       88.55      4.03 o 
  10   2   5      275.78      292.80      9.49 o 
  11   2   5      102.13      103.30      5.31 o 
  12   2   5      175.48      189.15     15.23 o 
 -10   3   5        2.33        5.08      8.88 o 
  -9   3   5       24.11       10.15      2.69 o 
  -8   3   5       48.28       51.27      2.98 o 
  -7   3   5      553.12      502.99      6.04 o 
  -6   3   5       19.91       23.59      3.27 o 
  -5   3   5      584.57      608.08      8.26 o 
  -4   3   5     1146.72     1162.19      9.90 o 
  -3   3   5        2.11        3.17      1.90 o 
  -2   3   5     1802.21     1678.61     17.86 o 
  -1   3   5      874.72      671.05      7.03 o 
   0   3   5        2.78        3.17      1.79 o 
   1   3   5     4504.00     4365.21     30.10 o 
   2   3   5      717.50      573.32      6.30 o 
   3   3   5        0.01        1.78      2.11 o 
   4   3   5      490.64      483.98      5.35 o 
   5   3   5     1343.87     1307.24     10.35 o 
   6   3   5        0.01       -0.42      1.47 o 
   7   3   5        0.22        3.96      1.74 o 
   8   3   5      111.96      104.17      4.09 o 
   9   3   5      816.18      844.09      7.62 o 
  10   3   5       74.78       71.66      3.16 o 
  11   3   5        1.06        2.15      2.09 o 
  12   3   5        9.41        6.23      5.08 o 
 -10   4   5       51.99       41.89     11.42 o 
  -9   4   5      121.43      121.86     12.69 o 
  -8   4   5        4.94        5.29      1.12 o 
  -7   4   5      384.21      360.44      8.14 o 
  -6   4   5        4.37        2.41      3.50 o 
  -5   4   5      704.25      730.33      6.69 o 
  -4   4   5      677.61      592.55      7.60 o 
  -3   4   5     1152.22     1083.36     21.00 o 
  -2   4   5      266.87      228.62      5.39 o 
  -1   4   5     5174.69     4949.10     34.14 o 
   0   4   5     4849.12     4466.20     30.98 o 
   1   4   5       88.01       95.59      3.05 o 
   2   4   5      466.50      470.13      6.36 o 
   3   4   5     1471.38     1401.76     12.15 o 
   4   4   5      894.23      901.54      9.00 o 
   5   4   5       31.34       34.42      2.54 o 
   6   4   5       36.91       40.96      2.93 o 
   7   4   5     2632.33     2650.68     23.14 o 
   8   4   5      484.16      487.36      6.90 o 
   9   4   5       65.28       73.14      4.78 o 
  10   4   5        4.27       10.12      3.36 o 
  11   4   5      128.94      135.61      4.55 o 
  12   4   5       11.04       11.56      3.94 o 
  13   4   5        9.83       11.42     11.42 o 
  -9   5   5      136.32      137.10     13.96 o 
  -8   5   5        1.44        0.78      0.89 o 
  -7   5   5       14.96       18.32      3.50 o 
  -6   5   5      748.10      742.41      8.83 o 
  -5   5   5       85.71       99.10      5.08 o 
  -4   5   5      441.16      439.52      5.39 o 
  -3   5   5      736.46      770.32      8.26 o 
  -2   5   5       65.23       49.26      3.27 o 
  -1   5   5      126.90      141.80      5.71 o 
   0   5   5    12464.67    12723.87     88.27 o 
   1   5   5      542.25      544.13      6.70 o 
   2   5   5     5229.02     5090.69     37.76 o 
   3   5   5    19976.24    20726.30    221.89 o 
   4   5   5     5217.31     5558.86     40.94 o 
   5   5   5      146.51      163.96      6.03 o 
   6   5   5      473.82      512.69      9.15 o 
   7   5   5     2263.33     2382.72     17.84 o 
   8   5   5       15.27       15.77      2.93 o 
   9   5   5      153.83      181.57      6.67 o 
  10   5   5     2875.38     2929.33     22.46 o 
  11   5   5      120.62      119.37      4.87 o 
  12   5   5       60.50       50.78      4.18 o 
  -9   6   5       11.13        0.00      6.35 o 
  -8   6   5      176.03      198.04     13.96 o 
  -7   6   5       76.48       70.21      3.61 o 
  -6   6   5      219.36      211.54      4.55 o 
  -5   6   5       39.08       47.59      3.27 o 
  -4   6   5     2521.42     2598.73     20.27 o 
  -3   6   5     1224.90     1105.01     12.12 o 
  -2   6   5       19.34       16.74      3.96 o 
  -1   6   5     1584.59     1751.92     15.59 o 
   0   6   5     3066.45     3315.48     25.33 o 
   1   6   5       98.50      145.13      7.62 o 
   2   6   5        1.78        0.63      2.69 o 
   3   6   5     4387.75     4436.81     35.27 o 
   4   6   5      449.21      371.27      6.69 o 
   5   6   5        2.93        4.90      3.05 o 
   6   6   5      123.56      139.35      4.28 o 
   7   6   5      575.85      551.06      7.57 o 
   8   6   5       29.66       38.51      3.87 o 
   9   6   5      327.93      338.58      9.47 o 
  10   6   5      199.41      201.29      6.20 o 
  11   6   5       86.81       94.39      5.78 o 
  12   6   5        0.79        5.08      8.88 o 
  13   6   5       43.94       36.07      6.34 o 
  -9   7   5       28.07       25.39     11.42 o 
  -8   7   5       13.78       20.31     10.15 o 
  -7   7   5      309.98      297.71     20.95 o 
  -6   7   5       47.28       43.13      2.09 o 
  -5   7   5     2720.84     2776.14     52.25 o 
  -4   7   5        1.09        8.16      3.05 o 
  -3   7   5      145.88      156.40      3.97 o 
  -2   7   5      295.27      291.94      6.10 o 
  -1   7   5        3.50        3.17      2.69 o 
   0   7   5     3921.45     4218.04     32.14 o 
   1   7   5     4720.77     5227.05     40.73 o 
   2   7   5       63.67       55.29      4.49 o 
   3   7   5     1689.03     1898.67     18.99 o 
   4   7   5     6694.12     7286.37     55.12 o 
   5   7   5       39.47       49.10      4.88 o 
   6   7   5     1431.24     1579.63     13.70 o 
   7   7   5     3658.29     3862.32     26.71 o 
   8   7   5       26.03       20.61      3.90 o 
   9   7   5     1863.96     1918.97     16.87 o 
  10   7   5       83.37       77.17      5.13 o 
  11   7   5      172.96      182.31      6.32 o 
  12   7   5       30.87       36.27      6.69 o 
  13   7   5      146.67      135.83     13.96 o 
  -8   8   5        9.07        0.00      7.62 o 
  -7   8   5      343.82      273.28     13.97 o 
  -6   8   5       33.40       37.26      2.07 o 
  -5   8   5      220.69      201.87      5.17 o 
  -4   8   5       81.23      107.72      5.78 o 
  -3   8   5       26.67       41.40      3.96 o 
  -2   8   5      551.06      521.94      8.46 o 
  -1   8   5      455.80      584.10     13.34 o 
   0   8   5        0.06        0.95      3.27 o 
   1   8   5      613.82      626.09      9.53 o 
   2   8   5     3183.56     3501.31     32.60 o 
   3   8   5      383.09      396.72      9.40 o 
   4   8   5        3.61        2.54      3.59 o 
   5   8   5     1180.46     1360.48     15.72 o 
   6   8   5      264.11      292.51      5.98 o 
   7   8   5       77.86       67.86      4.27 o 
   8   8   5       54.92       63.66      4.83 o 
   9   8   5       88.60       91.40      6.69 o 
  10   8   5      254.49      277.16      7.06 o 
  11   8   5        0.57        1.69      3.66 o 
  12   8   5       68.09       65.48      5.58 o 
  -8   9   5       25.36       22.85     12.69 o 
  -7   9   5       17.79       10.15     10.15 o 
  -6   9   5       39.81       25.89      4.97 o 
  -5   9   5      208.49      195.72      6.35 o 
  -4   9   5       13.23       11.85      3.96 o 
  -3   9   5        2.97        2.72      3.05 o 
  -2   9   5       92.19      126.20      4.88 o 
  -1   9   5     1231.87     1333.85     17.17 o 
   0   9   5      261.45      249.63      7.50 o 
   1   9   5      467.38      556.42      9.40 o 
   2   9   5      678.63      785.46     11.21 o 
   3   9   5      300.54      325.76      8.08 o 
   4   9   5      504.86      539.91     11.91 o 
   5   9   5      917.55      981.83     13.91 o 
   6   9   5      341.50      345.71      9.40 o 
   7   9   5       13.90       10.66      4.22 o 
   8   9   5       93.43       93.46      6.34 o 
   9   9   5      362.11      343.39      7.65 o 
  10   9   5       27.76       32.66      5.02 o 
  11   9   5      171.32      193.72      8.01 o 
  12   9   5       42.28       35.54     10.15 o 
  -7  10   5        0.51       10.15     16.50 o 
  -6  10   5      151.26      132.80      6.70 o 
  -5  10   5        3.64        4.32      2.54 o 
  -4  10   5      610.90      618.25     12.07 o 
  -3  10   5      328.64      303.28     10.16 o 
  -2  10   5     1168.94     1161.96     14.65 o 
  -1  10   5      686.41      730.56     10.30 o 
   0  10   5        0.07        3.00      4.41 o 
   1  10   5      319.57      340.51     10.07 o 
   2  10   5     4476.04     4603.01     38.91 o 
   3  10   5       36.74       35.09      7.01 o 
   4  10   5      156.58      149.81     10.16 o 
   5  10   5     2355.68     2395.61     24.77 o 
   6  10   5      259.30      275.54     12.70 o 
   7  10   5      207.67      255.10      7.55 o 
   8  10   5      575.63      525.17      8.76 o 
   9  10   5      205.52      203.13      8.89 o 
  10  10   5      166.87      177.18      6.90 o 
  11  10   5      120.03      140.90      8.21 o 
  12  10   5      251.65      270.93      8.73 o 
  -7  11   5       57.38       63.47     21.58 o 
  -6  11   5       58.60       47.90      9.05 o 
  -5  11   5        8.36        5.48      4.01 o 
  -4  11   5        8.31       10.15      3.81 o 
  -3  11   5      211.78      230.10      9.39 o 
  -2  11   5       76.61       66.70      5.39 o 
  -1  11   5       22.63       42.95      4.88 o 
   0  11   5       97.77       82.51      6.69 o 
   1  11   5       22.35      357.94     20.31 o 
   2  11   5      190.23      219.65     11.43 o 
   3  11   5      118.91      118.65      7.59 o 
   4  11   5       84.60       71.77      7.18 o 
   5  11   5      478.13      496.66     16.51 o 
   6  11   5       82.27       85.73      8.08 o 
   7  11   5      614.68      635.70     10.57 o 
   8  11   5       62.15       53.41      4.99 o 
   9  11   5        4.94        2.54      5.08 o 
  10  11   5       11.30       11.42      6.35 o 
  11  11   5      108.88      133.94      7.62 o 
  12  11   5       11.94        9.07      6.09 o 
  -6  12   5        2.82       12.69     11.42 o 
  -5  12   5      299.24      302.19     11.97 o 
  -4  12   5      304.65      327.65      7.59 o 
  -3  12   5      110.87      106.62     11.42 o 
  -2  12   5       13.83       27.34      4.88 o 
  -1  12   5      106.04       87.59      8.89 o 
   0  12   5       90.93      111.36      6.69 o 
   1  12   5        2.98        5.77      4.88 o 
   2  12   5        8.18        9.28      5.78 o 
   3  12   5       90.73       86.32     10.16 o 
   4  12   5      917.91      866.49     15.28 o 
   5  12   5      689.70      612.94     13.90 o 
   6  12   5       13.71       19.04     10.15 o 
   7  12   5        0.67        1.27      3.59 o 
   8  12   5       94.66      129.84      9.39 o 
   9  12   5        1.30        1.99      3.69 o 
  10  12   5        8.44        8.88     10.15 o 
  11  12   5        3.74       -1.86      6.69 o 
  -5  13   5        5.23        8.40      3.90 o 
  -4  13   5      425.51      411.08     10.07 o 
  -3  13   5      149.87      149.81      7.18 o 
  -2  13   5       34.79       46.24      5.78 o 
  -1  13   5      762.45      779.85     23.51 o 
   0  13   5      240.80      278.32      9.39 o 
   1  13   5      339.29      308.33     10.30 o 
   2  13   5     1709.92     1779.07     22.03 o 
   3  13   5        8.83       17.13      7.18 o 
   4  13   5     1791.33     1760.05     23.40 o 
   5  13   5      246.37      260.29     15.24 o 
   6  13   5        3.85       12.06      7.18 o 
   7  13   5        6.72        7.30      4.15 o 
   8  13   5        3.06        5.50      4.54 o 
   9  13   5       26.64       32.45      5.18 o 
  10  13   5        2.95       91.18     70.44 o 
  11  13   5       29.71       19.04     11.42 o 
  -4  14   5      188.27      174.70      7.96 o 
  -3  14   5      681.46      693.58     12.58 o 
  -2  14   5      723.95      725.68     24.14 o 
  -1  14   5      208.23      209.00      8.98 o 
   0  14   5      402.09      431.91     11.67 o 
   1  14   5       54.14       62.20     10.15 o 
   2  14   5      611.71      607.21     19.05 o 
   4  14   5      910.22     1061.97    135.98 o 
   5  14   5     1360.58     1386.77     22.02 o 
   6  14   5      173.12      195.51     16.50 o 
   7  14   5       49.76       74.89     13.96 o 
   8  14   5      382.09      369.33      9.53 o 
   9  14   5      115.40      102.92     10.06 o 
  10  14   5       58.73       46.04      6.69 o 
  -3  15   5       69.66       71.86      7.18 o 
  -2  15   5       23.20       20.31      6.28 o 
  -1  15   5      120.61      117.75      8.49 o 
   0  15   5      125.23      128.21     12.69 o 
   2  15   5      165.51      173.14     10.29 o 
   3  15   5       15.55       12.69     10.15 o 
   4  15   5       66.22       69.81     13.96 o 
   5  15   5      389.49      431.76     20.32 o 
   6  15   5       59.67       76.16     15.23 o 
   7  15   5      161.30      185.98     12.57 o 
   8  15   5        3.43        0.00      3.50 o 
   9  15   5       62.03       38.73     27.93 o 
  10  15   5       10.48       16.50      6.35 o 
  -2  16   5        0.87        5.37      5.78 o 
  -1  16   5        0.93        5.08      8.88 o 
   0  16   5        6.18        4.44      6.28 o 
   1  16   5       12.04        3.81      8.88 o 
   2  16   5       70.72       63.47     12.69 o 
   5  16   5      152.68      155.18     12.06 o 
   6  16   5        0.02        6.98      8.25 o 
   7  16   5       82.63        0.00     10.15 o 
   8  16   5        1.95        2.25      4.64 o 
   9  16   5      144.83      158.84      9.08 o 
  -1  17   5       39.87       16.13     15.23 o 
   0  17   5       51.75       54.58     12.69 o 
   2  17   5        0.07        0.00      8.88 o 
   6  17   5        5.57        6.35     12.69 o 
   7  17   5      142.33      170.10     20.31 o 
   8  17   5        6.73        9.43      5.34 o 
   6  18   5        3.65        7.62     13.96 o 
  -4 -15   6       30.06       -3.81     20.31 o 
  -3 -15   6        3.65        1.27     19.04 o 
  -2 -15   6       35.67       -1.27     17.77 o 
  -1 -15   6      137.43        1.27     17.77 o 
   0 -15   6        2.36        0.00      8.88 o 
  -6 -14   6        0.77        0.00     11.42 o 
  -5 -14   6        1.79        0.00     11.42 o 
  -4 -14   6      120.44      185.33     20.31 o 
  -3 -14   6       72.63        1.27     11.42 o 
  -2 -14   6       79.63        3.81     11.42 o 
  -1 -14   6       64.14        0.00      7.62 o 
   0 -14   6        0.15       -0.36      1.27 o 
   1 -14   6        0.05       -1.47      2.32 o 
   2 -14   6        8.49        4.51      4.61 o 
   3 -14   6       16.59       17.71      4.93 o 
  -7 -13   6       88.82        0.00     10.15 o 
  -6 -13   6        1.12        0.00     10.15 o 
  -5 -13   6      253.95      246.30     21.58 o 
  -4 -13   6       42.56        0.00     15.23 o 
  -3 -13   6       15.62       10.15     12.69 o 
  -2 -13   6       63.13       74.89     15.23 o 
  -1 -13   6       17.17       33.00     20.31 o 
   0 -13   6      657.98      684.93     23.50 o 
   1 -13   6       11.21       11.77      3.57 o 
   2 -13   6       19.54       16.31      3.90 o 
   3 -13   6      695.91      756.32     10.80 o 
   4 -13   6       21.43       17.26      5.08 o 
  -8 -12   6        0.64        0.00     10.15 o 
  -7 -12   6      503.53      499.10     25.40 o 
  -6 -12   6      161.29        1.27     16.50 o 
  -5 -12   6        0.15       -1.27     10.15 o 
  -4 -12   6      786.89      829.64     26.68 o 
  -3 -12   6     1017.54     1068.83     29.23 o 
  -2 -12   6      189.26      214.55     16.50 o 
  -1 -12   6      903.96      900.96     25.41 o 
   0 -12   6       58.06       65.89      4.71 o 
   1 -12   6      128.63      120.24      4.71 o 
   2 -12   6       46.24       34.93      4.09 o 
   3 -12   6        3.27        1.59      3.25 o 
   4 -12   6      132.04      139.00      6.67 o 
   5 -12   6        0.68       -0.76      3.62 o 
  -8 -11   6        8.47        0.00      8.88 o 
  -7 -11   6      546.11      617.25     25.40 o 
  -6 -11   6      864.54      890.69     27.95 o 
  -5 -11   6      156.98      167.57     16.50 o 
  -4 -11   6      766.79      796.62     34.30 o 
  -3 -11   6     1421.57     1349.27     30.52 o 
  -2 -11   6        0.42        1.27      7.62 o 
  -1 -11   6       72.60       54.58     11.42 o 
   0 -11   6      123.33      111.31      3.65 o 
   1 -11   6        1.18        0.00      2.54 o 
   2 -11   6       19.54       19.24      3.06 o 
   3 -11   6       45.64       43.56      4.27 o 
   4 -11   6       72.59       73.96      6.06 o 
   5 -11   6        4.96        6.02      3.69 o 
   6 -11   6       93.42       87.52      7.50 o 
  -9 -10   6       90.39       74.98     49.50 o 
  -8 -10   6        1.72       -7.62     17.77 o 
  -7 -10   6        1.47        2.54     10.15 o 
  -6 -10   6      137.22      148.53     24.12 o 
  -5 -10   6      153.11      157.42     15.23 o 
  -4 -10   6      119.25      121.87     13.96 o 
  -3 -10   6        0.08        0.00      7.62 o 
  -2 -10   6      380.95      405.11     25.40 o 
  -1 -10   6      467.70      472.48     25.40 o 
   0 -10   6       79.25       80.16      2.48 o 
   1 -10   6       93.99      104.93      3.35 o 
   2 -10   6       33.77       34.07      3.62 o 
   3 -10   6       48.59       46.97      4.27 o 
   4 -10   6       82.34       77.24      5.16 o 
   5 -10   6      262.94      266.14      6.47 o 
   6 -10   6      370.02      367.37     12.77 o 
   7 -10   6      100.16       94.56      5.84 o 
  -9  -9   6       13.06       10.15      7.01 o 
  -8  -9   6      422.92      468.00     13.11 o 
  -7  -9   6       34.68       43.16     19.04 o 
  -6  -9   6      192.15      190.43     15.23 o 
  -5  -9   6     1155.48     1182.32     26.70 o 
  -4  -9   6      263.31      261.56     15.24 o 
  -3  -9   6        0.00       13.96      8.88 o 
  -2  -9   6      959.36      980.05     22.88 o 
  -1  -9   6       10.69       19.04      8.88 o 
   0  -9   6     1122.28       -1.91      1.27 o 
   1  -9   6       19.65       20.35      3.52 o 
   2  -9   6       13.46       14.51      3.52 o 
   3  -9   6     1169.31     1264.14     11.62 o 
   4  -9   6      167.39      151.61      5.16 o 
   5  -9   6       10.90       21.77      4.39 o 
   6  -9   6      138.53      137.10      5.21 o 
   7  -9   6        5.49        9.74      3.52 o 
   8  -9   6        3.90        7.62      8.88 o 
 -10  -8   6       10.27       13.80      7.01 o 
  -9  -8   6      937.12     1000.25     23.49 o 
  -8  -8   6      516.79      520.54     12.81 o 
  -7  -8   6      141.54      153.37      8.84 o 
  -6  -8   6      544.00      566.51     19.05 o 
  -5  -8   6      524.86      536.03     19.05 o 
  -4  -8   6      484.54      489.02     17.78 o 
  -3  -8   6       17.98       16.50     13.96 o 
  -2  -8   6      259.96      226.02     12.70 o 
  -1  -8   6        1.81       -3.81      6.35 o 
   0  -8   6       59.23       76.16      8.89 o 
   1  -8   6       33.83       25.35      2.18 o 
   2  -8   6      567.07      611.54      8.40 o 
   3  -8   6       74.38      101.11      4.60 o 
   4  -8   6      176.27      189.20      5.16 o 
   5  -8   6      117.79      122.43      4.55 o 
   6  -8   6      205.28      197.77      6.79 o 
   7  -8   6      133.68      128.96      3.77 o 
   8  -8   6      346.18      354.26     16.51 o 
   9  -8   6        5.37       13.96     10.15 o 
 -10  -7   6       11.63        9.08      5.92 o 
  -9  -7   6       81.08       74.19      5.92 o 
  -8  -7   6       83.99       87.65      6.41 o 
  -7  -7   6     1298.47     1343.44     19.06 o 
  -6  -7   6        6.22        1.52      4.22 o 
  -5  -7   6      262.06      256.49     13.97 o 
  -4  -7   6       77.30       95.20     10.16 o 
  -3  -7   6      337.75      410.20     15.24 o 
  -2  -7   6      789.79      843.96     25.42 o 
  -1  -7   6        8.86       11.42      6.35 o 
   0  -7   6       96.40       88.74      5.16 o 
   1  -7   6      479.49      477.15      5.92 o 
   2  -7   6      109.60      113.29      4.72 o 
   3  -7   6      112.77      121.63      3.83 o 
   4  -7   6      283.66      271.31      4.85 o 
   5  -7   6      166.28      166.43      4.85 o 
   6  -7   6       69.77       65.47      4.06 o 
   7  -7   6      238.92      252.06      9.72 o 
   8  -7   6       70.18       65.27      4.36 o 
   9  -7   6      413.53      403.81     17.78 o 
 -10  -6   6      151.36      163.74      6.27 o 
  -9  -6   6        0.00        2.96      3.23 o 
  -8  -6   6      138.96      147.30      4.96 o 
  -7  -6   6       15.40       17.07      4.11 o 
  -6  -6   6       97.61       93.99      3.35 o 
  -5  -6   6      701.99      736.54      7.13 o 
  -4  -6   6       43.93       37.77      7.62 o 
  -3  -6   6     1640.71     1699.34     17.94 o 
  -2  -6   6      381.03      346.54      7.93 o 
  -1  -6   6      334.53      347.23     17.15 o 
   0  -6   6      172.96      184.51      5.78 o 
   1  -6   6      194.85      214.93      3.30 o 
   2  -6   6      304.51      331.59      4.84 o 
   3  -6   6     1039.54     1111.29      8.49 o 
   4  -6   6     2065.73     2106.25     16.10 o 
   5  -6   6       19.02       20.71      2.42 o 
   6  -6   6       15.98       18.20      2.31 o 
   7  -6   6     1772.05     1773.92     28.56 o 
   8  -6   6       59.74       49.99      2.60 o 
   9  -6   6       32.41       39.35     10.15 o 
  10  -6   6        0.21        0.00     11.42 o 
 -10  -5   6        0.51        2.55      3.75 o 
  -9  -5   6       68.37       72.04      8.00 o 
  -8  -5   6       22.76       28.10      6.24 o 
  -7  -5   6      103.51      100.15      4.04 o 
  -6  -5   6      614.16      619.88     10.20 o 
  -5  -5   6      315.41      347.92      7.49 o 
  -4  -5   6       62.83       57.07      2.25 o 
  -3  -5   6        0.07        1.15      2.96 o 
  -2  -5   6      527.63      455.34      7.94 o 
  -1  -5   6      398.19      353.54      3.50 o 
   0  -5   6       19.96       48.37      3.17 o 
   1  -5   6      188.05      162.53      3.97 o 
   2  -5   6        9.49       20.47      1.62 o 
   3  -5   6        5.64        3.81      1.47 o 
   4  -5   6      982.92     1003.79      8.19 o 
   5  -5   6        3.44       23.53      7.71 o 
   6  -5   6       11.11       11.97      2.03 o 
   7  -5   6      275.16      261.70      4.40 o 
   8  -5   6        3.05        4.96      1.13 o 
   9  -5   6       55.98       48.23     10.15 o 
  10  -5   6       20.02       27.92     17.77 o 
 -10  -4   6        1.97        4.71      4.87 o 
  -9  -4   6        0.47        0.02      2.88 o 
  -8  -4   6     1131.32     1178.09     12.84 o 
  -7  -4   6       73.81       70.64      5.02 o 
  -6  -4   6       87.46       91.11      5.75 o 
  -5  -4   6      990.42     1011.66     10.70 o 
  -4  -4   6       56.57       48.51      3.65 o 
  -3  -4   6     2788.91     2848.43     20.23 o 
  -2  -4   6     1074.19     1105.55     16.54 o 
  -1  -4   6      798.87      703.72      5.56 o 
   0  -4   6     2050.11     2095.08     14.37 o 
   1  -4   6      769.11      841.82      7.29 o 
   2  -4   6      369.81      433.92      4.28 o 
   3  -4   6       11.45        8.08      1.47 o 
   4  -4   6      279.18      259.94      4.40 o 
   5  -4   6      136.84      144.73      3.69 o 
   6  -4   6       86.43       83.31      4.99 o 
   7  -4   6      302.34      290.22      4.33 o 
   8  -4   6        4.37        6.94      1.75 o 
   9  -4   6      214.53      218.78     11.51 o 
  10  -4   6      151.91      148.53     13.96 o 
  11  -4   6       74.34       72.35     13.96 o 
 -10  -3   6        5.91       11.42      5.38 o 
  -9  -3   6       14.94       10.58      3.66 o 
  -8  -3   6      185.51      177.52      5.34 o 
  -7  -3   6       36.92       39.50      7.74 o 
  -6  -3   6      580.24      566.61      7.56 o 
  -5  -3   6       25.62       35.06      3.12 o 
  -4  -3   6       60.39       88.66      3.50 o 
  -3  -3   6      808.50      845.49     16.53 o 
  -2  -3   6      340.70      260.40     10.16 o 
  -1  -3   6     1231.12     1332.94     17.82 o 
   0  -3   6      479.12      449.20     15.88 o 
   1  -3   6      715.23      865.50      7.94 o 
   2  -3   6     1556.02     1691.71     13.04 o 
   3  -3   6       11.71        7.69      1.69 o 
   4  -3   6      264.49      190.58      4.28 o 
   5  -3   6       94.01       89.91      2.90 o 
   6  -3   6       50.56       57.03      3.69 o 
   7  -3   6       55.40       53.49      3.69 o 
   8  -3   6      515.74      478.70     12.69 o 
   9  -3   6       24.98       21.58      6.28 o 
  10  -3   6      128.19      136.19      9.39 o 
  11  -3   6      246.60      247.57     16.50 o 
 -10  -2   6       11.29       12.64      4.27 o 
  -9  -2   6       38.98       42.47      4.11 o 
  -8  -2   6      174.86      169.29      5.26 o 
  -7  -2   6        0.26        1.72      3.87 o 
  -6  -2   6        6.80       11.44      3.62 o 
  -5  -2   6       11.88        6.60      2.61 o 
  -4  -2   6       96.23       97.52      3.50 o 
  -3  -2   6     1375.37     1346.94     20.37 o 
  -2  -2   6      452.65      454.89     11.44 o 
  -1  -2   6        2.57        6.35      3.81 o 
   0  -2   6      160.94      137.14      3.59 o 
   1  -2   6       91.07       58.93      1.85 o 
   2  -2   6        1.51        2.22      1.62 o 
   3  -2   6       90.48      122.20      2.54 o 
   4  -2   6      298.63      316.65      4.88 o 
   5  -2   6       47.65       44.75      2.54 o 
   6  -2   6       74.50       75.19      2.31 o 
   7  -2   6     1236.75     1287.62     11.86 o 
   8  -2   6      308.69      307.52      5.81 o 
   9  -2   6      211.30      184.10      8.98 o 
  10  -2   6       10.46        8.25      6.28 o 
  11  -2   6       11.14       14.77      9.39 o 
 -10  -1   6       10.02        4.91      3.82 o 
  -9  -1   6      346.47      274.50      6.66 o 
  -8  -1   6       58.53       59.14      5.86 o 
  -7  -1   6        2.48        5.20      2.61 o 
  -6  -1   6      978.24      944.25      9.03 o 
  -5  -1   6      119.88      112.80      3.97 o 
  -4  -1   6     1031.89      951.37     13.99 o 
  -3  -1   6      191.55      148.56      5.08 o 
  -2  -1   6      177.11      167.61      6.35 o 
  -1  -1   6     3611.57     3314.69     53.20 o 
   0  -1   6       29.82       25.39      3.27 o 
   1  -1   6     3505.14     3355.14     24.49 o 
   2  -1   6      876.33      731.53      7.47 o 
   3  -1   6       58.19       83.09      2.48 o 
   4  -1   6       23.10       32.91      2.38 o 
   5  -1   6       61.75       44.14      2.20 o 
   6  -1   6      149.42      168.94      3.45 o 
   7  -1   6        1.45        3.02      1.71 o 
   8  -1   6      226.31      230.02      3.85 o 
   9  -1   6        0.10        0.91      2.20 o 
  10  -1   6       39.39       38.08     10.15 o 
  11  -1   6       36.98       50.77     12.69 o 
  12  -1   6       54.72       62.89      9.87 o 
 -10   0   6      247.89      210.22      7.26 o 
  -9   0   6       18.26       18.60      3.69 o 
  -8   0   6       60.68       64.52      3.87 o 
  -7   0   6      505.85      491.53      7.04 o 
  -6   0   6        0.76        4.28      3.27 o 
  -5   0   6     3076.13     3104.00     25.27 o 
  -4   0   6     1560.75     1660.33     20.37 o 
  -3   0   6     1550.92     1576.36     13.51 o 
  -2   0   6      366.99      359.57      5.39 o 
  -1   0   6     1861.08     1735.09     14.35 o 
   0   0   6     3527.89     3328.16     24.03 o 
   1   0   6     2687.47     2510.41     18.54 o 
   2   0   6     3755.35     3751.22     26.32 o 
   3   0   6     7165.65     7337.04     41.09 o 
   4   0   6      171.33      169.73      2.93 o 
   5   0   6     2463.30     2473.83     13.66 o 
   6   0   6       37.96       48.27      2.74 o 
   7   0   6      634.65      682.28      5.61 o 
   8   0   6       70.65       65.81      2.99 o 
   9   0   6        1.46        1.64      1.11 o 
  10   0   6       62.01       67.76      4.21 o 
  11   0   6       16.04       14.60      7.18 o 
  12   0   6       79.41       82.51     13.96 o 
 -10   1   6      116.93      118.05     19.04 o 
  -9   1   6        2.73        4.23      3.66 o 
  -8   1   6       34.26       29.66      3.69 o 
  -7   1   6      185.85      178.35      4.35 o 
  -6   1   6      270.08      272.19      6.09 o 
  -5   1   6      450.36      472.54      8.89 o 
  -4   1   6       27.96       26.66      6.35 o 
  -3   1   6      760.51      742.41      8.23 o 
  -2   1   6      551.52      665.21     95.96 o 
  -1   1   6     2217.03     2107.64     16.69 o 
   0   1   6      962.97      841.27      8.87 o 
   1   1   6        1.88        2.54      2.69 o 
   2   1   6        2.80       21.01     12.69 o 
   3   1   6     6204.54     6141.47     34.31 o 
   4   1   6      114.33      101.16      2.75 o 
   5   1   6     2232.35     2218.18     14.89 o 
   6   1   6     2572.63     2620.50     14.94 o 
   7   1   6       17.20       14.90      1.86 o 
   8   1   6      968.16     1004.52      8.56 o 
   9   1   6       61.13       62.81      2.74 o 
  10   1   6       69.25       66.97      2.92 o 
  11   1   6        0.46        0.58      0.89 o 
  12   1   6      209.07      236.13     17.77 o 
 -10   2   6      251.09      252.65     15.24 o 
  -9   2   6      199.56      180.78      5.57 o 
  -8   2   6      284.94      269.69      7.05 o 
  -7   2   6     1289.28     1255.04     20.99 o 
  -6   2   6       50.65       47.40      4.64 o 
  -5   2   6     3093.79     3104.91     34.46 o 
  -4   2   6     1544.95     1541.71     13.76 o 
  -3   2   6      914.52      911.90      9.77 o 
  -2   2   6     3888.38     3948.48     29.36 o 
  -1   2   6      291.44      292.81      4.49 o 
   0   2   6     4313.12     4404.55     31.80 o 
   1   2   6     2596.49     2337.75     17.63 o 
   2   2   6       13.15       11.72      3.17 o 
   3   2   6      905.49      906.90     21.63 o 
   4   2   6      347.82      364.24      4.40 o 
   5   2   6      179.48      136.01      4.61 o 
   6   2   6      349.64      360.31      5.03 o 
   7   2   6       82.05       97.71      3.19 o 
   8   2   6      150.25      160.16      3.41 o 
   9   2   6      197.24      220.01      5.25 o 
  10   2   6       69.97       63.92      4.03 o 
  11   2   6       24.82       28.21      3.47 o 
  12   2   6      799.88      781.31     24.14 o 
 -10   3   6       18.97       16.50     10.15 o 
  -9   3   6        1.29        4.23      2.79 o 
  -8   3   6      180.98      195.95      4.78 o 
  -7   3   6      239.38      231.58      5.55 o 
  -6   3   6      586.69      598.84      8.46 o 
  -5   3   6      290.94      271.99      4.88 o 
  -4   3   6     2403.62     2412.65     19.24 o 
  -3   3   6      661.16      593.01      8.50 o 
  -2   3   6        0.50        3.38      3.17 o 
  -1   3   6      272.99      255.31      4.49 o 
   0   3   6      484.90      546.41      7.02 o 
   1   3   6     1095.49      881.92      8.52 o 
   2   3   6      430.59      428.40      6.35 o 
   3   3   6      923.90      843.91      9.42 o 
   4   3   6       61.99       62.71      2.83 o 
   5   3   6      166.58      183.67      4.01 o 
   6   3   6       29.40       25.88      3.12 o 
   7   3   6        0.26       -0.32      1.62 o 
   8   3   6      391.82      383.90      6.20 o 
   9   3   6       15.82       11.93      3.86 o 
  10   3   6      326.42      325.17      5.92 o 
  11   3   6       49.19       40.56      3.64 o 
  12   3   6      231.53      200.64     18.51 o 
  -9   4   6        8.94        7.62      8.88 o 
  -8   4   6      151.94      147.34      4.17 o 
  -7   4   6       88.98       94.52      6.98 o 
  -6   4   6      336.35      315.04      8.25 o 
  -5   4   6        1.05        1.90      1.90 o 
  -4   4   6      344.58      427.33      6.35 o 
  -3   4   6      700.73      609.70      7.29 o 
  -2   4   6     2436.19     2535.87     21.20 o 
  -1   4   6      808.41      833.52      8.51 o 
   0   4   6     1192.57     1173.55     10.81 o 
   1   4   6     2345.27     2273.97     18.51 o 
   2   4   6        3.80        6.35      2.69 o 
   3   4   6      718.60      738.29      8.09 o 
   4   4   6        0.54       -0.73      3.05 o 
   5   4   6      518.45      517.99      6.26 o 
   6   4   6      109.67       95.31      3.36 o 
   7   4   6      365.84      331.63      5.59 o 
   8   4   6      152.58      123.68      4.61 o 
   9   4   6       33.06       27.13      3.52 o 
  10   4   6      425.57      454.06      8.74 o 
  11   4   6       92.49       99.37      5.16 o 
  12   4   6      339.16      337.72      7.93 o 
  -9   5   6        5.77       15.23     10.15 o 
  -8   5   6      136.46      132.09      4.80 o 
  -7   5   6        0.70        0.00      2.27 o 
  -6   5   6       46.20       38.98      3.98 o 
  -5   5   6       52.90       53.31      2.69 o 
  -4   5   6        0.08       -0.63      2.69 o 
  -3   5   6       63.86       61.62      3.27 o 
  -2   5   6      537.19      504.04      7.02 o 
  -1   5   6      190.97      182.89      6.29 o 
   0   5   6     2062.07     1898.60     15.77 o 
   1   5   6      172.98      153.70      5.17 o 
   2   5   6      778.82      728.35      8.51 o 
   3   5   6       73.18      137.81      4.49 o 
   4   5   6      483.91      403.00     10.17 o 
   5   5   6     1844.45     1844.57     15.24 o 
   6   5   6     2223.68     2351.38     31.63 o 
   7   5   6      573.91      588.48      7.06 o 
   8   5   6      284.50      335.78      6.13 o 
   9   5   6        7.17        9.38      3.69 o 
  10   5   6       59.61       70.71      6.00 o 
  11   5   6      290.82      321.20     15.24 o 
  12   5   6       49.52       37.61      4.76 o 
  13   5   6       13.17        9.98      6.69 o 
  -9   6   6       65.42       59.66     12.69 o 
  -8   6   6        1.38        0.00      1.73 o 
  -7   6   6      104.24       95.96      6.35 o 
  -6   6   6      306.65      312.09      5.45 o 
  -5   6   6     1820.18     1768.33     15.91 o 
  -4   6   6       52.79       52.24      4.88 o 
  -3   6   6      410.51      350.22      6.10 o 
  -2   6   6       98.70      106.70      3.59 o 
  -1   6   6     1224.11     1305.08     13.41 o 
   0   6   6      970.28      899.34     11.00 o 
   1   6   6      265.28      275.07      5.79 o 
   2   6   6     1006.93     1021.10     14.63 o 
   3   6   6      342.41      312.92     11.43 o 
   4   6   6      669.15      792.62      9.89 o 
   5   6   6     1515.67     1542.56     15.74 o 
   6   6   6      132.40      136.27      4.28 o 
   7   6   6       82.66       81.26      3.87 o 
   8   6   6      272.80      302.35      6.08 o 
   9   6   6       53.04       68.61      4.61 o 
  10   6   6       70.46       77.74      5.34 o 
  11   6   6        0.18       -1.18      3.12 o 
  12   6   6       26.20       18.91      5.22 o 
  13   6   6        6.49        4.02      5.16 o 
  -8   7   6       21.91       20.31     11.42 o 
  -7   7   6        8.41        8.00      3.50 o 
  -6   7   6        0.01        2.18      1.75 o 
  -5   7   6      505.73      483.70      7.59 o 
  -4   7   6      721.65      756.81     10.67 o 
  -3   7   6       11.53       17.11      6.35 o 
  -2   7   6     1456.60     1525.95     13.93 o 
  -1   7   6      419.28      483.50      7.94 o 
   0   7   6      835.08      860.23      9.89 o 
   1   7   6       62.40       53.91      6.35 o 
   2   7   6     4751.30     5270.93     41.71 o 
   3   7   6     1232.93     1255.69     13.50 o 
   4   7   6      213.90      198.13      6.29 o 
   5   7   6      841.49      957.79     13.74 o 
   6   7   6      404.59      452.91      7.25 o 
   7   7   6      701.80      715.10     11.56 o 
   8   7   6      815.74      901.87     11.85 o 
   9   7   6      684.54      694.20      9.84 o 
  10   7   6        4.48        7.87      4.39 o 
  11   7   6       35.73       37.29      5.78 o 
  12   7   6      228.78      245.03     12.70 o 
  13   7   6        2.82        2.54     10.15 o 
  -8   8   6        1.32       -1.27      8.88 o 
  -7   8   6       93.56       90.04      6.35 o 
  -6   8   6      188.59      206.47      4.60 o 
  -5   8   6      102.50      108.42      4.88 o 
  -4   8   6       65.94       74.31      5.08 o 
  -3   8   6      488.94      539.46     10.30 o 
  -2   8   6      102.45      113.34      6.35 o 
  -1   8   6      113.54      110.05      4.88 o 
   0   8   6      802.95      800.78     11.58 o 
   1   8   6       33.43       37.94      8.89 o 
   2   8   6      105.56      110.50      5.78 o 
   3   8   6        6.13        6.35      6.35 o 
   4   8   6     1473.21     1578.78     16.64 o 
   5   8   6       99.84       76.12      6.69 o 
   6   8   6      598.17      587.40     10.30 o 
   7   8   6      545.20      570.80      8.00 o 
   8   8   6      601.36      585.85      9.48 o 
   9   8   6        2.97       -0.13      2.61 o 
  10   8   6      170.72      179.16      6.25 o 
  11   8   6       11.49        7.62      4.40 o 
  12   8   6       14.82       16.37      4.85 o 
  -8   9   6      297.25      314.87     20.31 o 
  -7   9   6       24.94       16.97      2.54 o 
  -6   9   6      153.40      141.95      5.34 o 
  -5   9   6        0.34        0.00      2.27 o 
  -4   9   6       53.84       54.58      5.78 o 
  -3   9   6      153.48      165.97      6.98 o 
  -2   9   6      197.06      191.38      6.53 o 
  -1   9   6      488.54      462.85      9.40 o 
   0   9   6       72.89       71.77      5.55 o 
   1   9   6      132.22      155.58      6.69 o 
   2   9   6      947.11     1026.84     29.25 o 
   3   9   6       79.72       88.33      5.78 o 
   4   9   6      604.37      652.99     11.44 o 
   5   9   6      733.03      852.64     14.96 o 
   6   9   6      226.40      240.55      8.49 o 
   7   9   6       13.44       18.01      7.01 o 
   8   9   6       67.01       82.18      7.40 o 
   9   9   6      260.71      260.24      8.00 o 
  10   9   6        4.48        2.69      3.87 o 
  11   9   6       52.51       57.43      7.01 o 
  12   9   6       81.32       75.54      6.32 o 
  -7  10   6        3.13       16.50     11.42 o 
  -6  10   6      509.21      485.34     15.22 o 
  -5  10   6        0.33        1.27      2.69 o 
  -4  10   6      106.82       99.34      4.88 o 
  -3  10   6        5.45        7.62      3.59 o 
  -2  10   6      331.20      328.05      7.59 o 
  -1  10   6      828.63      851.41     15.20 o 
   0  10   6      638.97      675.81     14.29 o 
   1  10   6      173.74      192.81      7.83 o 
   2  10   6     2762.98     2752.35     26.60 o 
   3  10   6     1415.35     1377.21     16.63 o 
   4  10   6      289.06      317.47     12.70 o 
   5  10   6      546.57      589.68     12.10 o 
   6  10   6      293.18      293.33     12.70 o 
   7  10   6      112.15      108.54      5.38 o 
   8  10   6        3.90        4.65      4.40 o 
   9  10   6      439.23      429.26     12.70 o 
  10  10   6       57.18       51.97      5.77 o 
  11  10   6      190.58      192.64      8.91 o 
  12  10   6       81.89       76.06     10.06 o 
  -6  11   6      241.21      198.69     17.21 o 
  -5  11   6      366.60      372.42      8.22 o 
  -4  11   6        5.72        6.60      4.22 o 
  -3  11   6       17.48       19.48      3.96 o 
  -2  11   6       15.70       17.35      5.16 o 
  -1  11   6      331.30      333.24      9.61 o 
   0  11   6       22.27       24.69      5.68 o 
   1  11   6      135.33      164.78     11.19 o 
   2  11   6        4.39        4.26      5.55 o 
   3  11   6        1.86        5.33      7.62 o 
   4  11   6        3.78       10.45      5.78 o 
   5  11   6        2.58        8.88      7.62 o 
   6  11   6      458.13      460.36     12.10 o 
   7  11   6      396.79      405.25     12.06 o 
   8  11   6      775.49      818.61     11.38 o 
   9  11   6      200.45      214.12      7.23 o 
  10  11   6       46.10       46.96      7.62 o 
  11  11   6      406.28      426.45     19.68 o 
  12  11   6      121.16       99.84      8.84 o 
  -6  12   6      720.82      816.78     36.84 o 
  -5  12   6      186.13      192.49      7.29 o 
  -4  12   6      227.62      223.62      6.69 o 
  -3  12   6      173.97      151.60      7.93 o 
  -2  12   6       97.31      133.48      6.69 o 
  -1  12   6      346.80      357.00     10.77 o 
   0  12   6      188.24      183.27      7.59 o 
   1  12   6      168.36      177.12      8.08 o 
   2  12   6      874.67      868.84     13.91 o 
   3  12   6     1139.55     1148.18     22.89 o 
   4  12   6     1648.79     1642.86     21.13 o 
   5  12   6       13.07       23.27      6.69 o 
   6  12   6       91.19      100.28     11.42 o 
   7  12   6      832.70      866.98     31.77 o 
   8  12   6        0.14        0.16      3.27 o 
   9  12   6        6.64        4.45      4.60 o 
  10  12   6     1172.78     1161.29     17.38 o 
  11  12   6       12.50        3.81      6.35 o 
  -5  13   6      462.09      426.55      9.02 o 
  -4  13   6        5.51        6.56      5.16 o 
  -3  13   6      174.03      149.30      7.18 o 
  -2  13   6      261.18      286.01      8.49 o 
  -1  13   6      127.34      113.93      7.59 o 
   0  13   6       21.67       20.89      5.78 o 
   1  13   6      125.65      153.59     10.79 o 
   2  13   6      619.26      623.17     13.00 o 
   3  13   6     1571.61     1661.17     22.03 o 
   4  13   6      776.94      768.76     21.60 o 
   5  13   6       33.72       63.46     12.69 o 
   6  13   6      315.37      336.50     17.78 o 
   8  13   6      481.76      435.43     13.38 o 
   9  13   6      837.48      806.98     17.15 o 
  10  13   6      295.67      319.26     10.95 o 
  11  13   6      257.08      262.81     12.70 o 
  -4  14   6        7.40        4.13      5.16 o 
  -3  14   6      141.41      145.64      7.59 o 
  -2  14   6      545.68      587.15    102.88 o 
  -1  14   6      228.16      211.81      9.39 o 
   0  14   6     1697.99     1684.66     22.02 o 
   1  14   6     1356.76     1247.76     18.42 o 
   2  14   6      278.68      647.49    246.33 o 
   3  14   6      846.13      836.87     24.14 o 
   4  14   6      870.31      841.31     17.79 o 
   7  14   6      221.83      219.64     17.77 o 
   8  14   6        9.35       12.69     10.15 o 
   9  14   6      249.81      248.84     11.43 o 
  10  14   6        0.78        2.93      5.38 o 
  -3  15   6      239.02      237.52      8.98 o 
  -2  15   6        1.50        3.05      6.34 o 
  -1  15   6       53.12       48.88      7.18 o 
   0  15   6        5.77        1.27      6.35 o 
   1  15   6       13.35       20.31     10.15 o 
   3  15   6        1.03        1.27      8.88 o 
   4  15   6       48.05       40.62     12.69 o 
   6  15   6      113.22      125.67     16.50 o 
   8  15   6        4.85        6.35      6.35 o 
   9  15   6       45.31       34.91      6.81 o 
  10  15   6       73.46       56.10     33.64 o 
  -2  16   6       20.53       18.17      8.21 o 
  -1  16   6      396.35      415.23     17.78 o 
   0  16   6       50.49       43.16     11.42 o 
   1  16   6       30.94       27.29      8.08 o 
   2  16   6      255.30      265.35     17.77 o 
   3  16   6      352.03      378.40     20.32 o 
   4  16   6       94.79      103.21     10.77 o 
   8  16   6       14.11        9.36      5.78 o 
   9  16   6        8.56        8.88     10.15 o 
   0  17   6       34.59       30.29     23.48 o 
   2  17   6       37.50       44.42     12.69 o 
   4  17   6       18.04       13.96     12.69 o 
   5  17   6       31.42       54.58     15.23 o 
   8  17   6       21.46       24.12      7.62 o 
   2  18   6       14.99        1.27      8.88 o 
   3  18   6        0.38        2.54     11.42 o 
   5  18   6      283.97      337.72     22.85 o 
  -4 -14   7      209.46      232.32     21.58 o 
  -3 -14   7       31.86        2.54     19.04 o 
  -2 -14   7       16.35        1.27     16.50 o 
  -1 -14   7       13.03       12.49      9.19 o 
   0 -14   7      653.35      813.52     20.96 o 
   1 -14   7        0.06       -2.18      6.09 o 
   2 -14   7      136.47      150.54      6.33 o 
  -6 -13   7       58.39        0.00     17.77 o 
  -5 -13   7        0.00        1.27     11.42 o 
  -4 -13   7       12.93       -1.27     10.15 o 
  -3 -13   7      185.62      198.04     19.04 o 
  -2 -13   7       98.98       -1.27     10.16 o 
  -1 -13   7      447.35      521.94     22.86 o 
   0 -13   7      936.83      920.08     17.70 o 
   1 -13   7      127.32      132.86      5.28 o 
   2 -13   7        0.10       -0.25      3.65 o 
   3 -13   7       21.67       23.52      5.16 o 
  -7 -12   7       27.09       17.23     12.69 o 
  -6 -12   7      230.23      225.98     20.31 o 
  -5 -12   7      575.47      671.89     26.67 o 
  -4 -12   7       66.07       -1.27     16.50 o 
  -3 -12   7      826.76      871.59     38.12 o 
  -2 -12   7      125.03      105.36     24.12 o 
  -1 -12   7      154.27      162.49     24.12 o 
   0 -12   7       78.88       66.01     10.15 o 
   1 -12   7       64.67       68.50      3.43 o 
   2 -12   7      262.36      264.69      6.00 o 
   3 -12   7       11.97       12.69      4.44 o 
   4 -12   7        0.68       -0.51      2.75 o 
   5 -12   7       62.22       49.32      6.90 o 
  -8 -11   7        0.15        3.46      8.05 o 
  -7 -11   7       47.71       34.84     26.02 o 
  -6 -11   7       24.11        1.27     10.15 o 
  -5 -11   7       34.67       15.23     12.69 o 
  -4 -11   7        8.65        8.88     11.42 o 
  -3 -11   7       92.99      153.60     16.50 o 
  -2 -11   7       61.16       53.31     12.69 o 
  -1 -11   7      199.49      216.69      9.75 o 
   0 -11   7      159.26      116.07     10.16 o 
   1 -11   7        0.79        1.90      2.25 o 
   2 -11   7      385.50      359.29      6.66 o 
   3 -11   7        9.80        6.05      3.90 o 
   4 -11   7      212.10      207.15      7.03 o 
   5 -11   7      377.39      385.91      9.89 o 
   6 -11   7        8.09        9.27      4.18 o 
  -8 -10   7       51.54       37.18     27.92 o 
  -7 -10   7      217.19      174.08     96.49 o 
  -6 -10   7       74.18       55.59      8.84 o 
  -5 -10   7      124.83      148.52     15.23 o 
  -4 -10   7       72.68       62.20     20.31 o 
  -3 -10   7      161.49      145.99     15.23 o 
  -2 -10   7      223.05      229.80     15.24 o 
  -1 -10   7       68.65       68.92      7.01 o 
   0 -10   7      332.56      250.74     10.79 o 
   1 -10   7      346.09      304.74      5.52 o 
   2 -10   7       14.34       12.36      3.16 o 
   3 -10   7      561.78      546.19      7.80 o 
   4 -10   7       23.32       14.32      4.22 o 
   5 -10   7       11.27        5.84      3.62 o 
   6 -10   7       33.52       30.14      4.55 o 
   7 -10   7       41.13       35.64      5.07 o 
  -9  -9   7       23.62       15.37     12.69 o 
  -8  -9   7        1.02       -4.23      7.93 o 
  -7  -9   7        9.49        8.49      7.01 o 
  -6  -9   7      203.32      207.03     10.06 o 
  -5  -9   7       24.87       23.40      7.01 o 
  -4  -9   7      287.25      317.26     10.98 o 
  -3  -9   7       72.97      116.78     13.96 o 
  -2  -9   7      650.32      658.46     17.15 o 
  -1  -9   7      359.01      397.66     11.24 o 
   0  -9   7      636.12      667.26     11.90 o 
   1  -9   7     1927.11     1952.39     25.92 o 
   2  -9   7        7.11        8.88      2.83 o 
   3  -9   7       14.51       15.44      3.52 o 
   4  -9   7      599.68      597.09      8.62 o 
   5  -9   7       57.50       48.29      4.48 o 
   6  -9   7      202.47      211.51      7.15 o 
   7  -9   7       37.28       24.48      5.34 o 
   8  -9   7      198.68      206.93     21.58 o 
  -9  -8   7        4.14        5.08      6.09 o 
  -8  -8   7      264.07      273.66     10.98 o 
  -7  -8   7      121.03      126.89     15.87 o 
  -6  -8   7       47.19       43.74      7.01 o 
  -5  -8   7      111.15      113.04      7.93 o 
  -4  -8   7       31.14       34.29      6.09 o 
  -3  -8   7      353.94      366.55     10.07 o 
  -2  -8   7        0.01        3.81      4.88 o 
  -1  -8   7      234.13      243.61     12.06 o 
   0  -8   7     1894.02     1885.06     22.59 o 
   1  -8   7      477.16      458.27      9.76 o 
   2  -8   7      265.12      279.83      6.46 o 
   3  -8   7      456.40      467.61      7.26 o 
   4  -8   7      587.23      587.71      8.58 o 
   5  -8   7      111.85      107.46      5.49 o 
   6  -8   7      107.66      109.64      5.57 o 
   7  -8   7      945.88      923.41     17.17 o 
   8  -8   7      333.71      332.67     22.86 o 
  -9  -7   7       91.10       98.65      6.27 o 
  -8  -7   7      110.20      116.23      5.77 o 
  -7  -7   7      280.04      293.23      5.45 o 
  -6  -7   7       10.55        5.75      6.69 o 
  -5  -7   7      202.43      213.80      8.84 o 
  -4  -7   7      171.47      175.29      7.93 o 
  -3  -7   7       41.14       53.48      6.09 o 
  -2  -7   7      219.73      226.24      7.93 o 
  -1  -7   7        3.15        3.81      3.96 o 
   0  -7   7      357.53      387.03      8.50 o 
   1  -7   7      154.94      140.25      6.09 o 
   2  -7   7      547.15      588.31      6.57 o 
   3  -7   7       59.22       58.90      6.40 o 
   4  -7   7     1135.45     1121.23     11.94 o 
   5  -7   7      463.80      466.89      6.52 o 
   6  -7   7       15.48       16.50      3.96 o 
   7  -7   7      325.56      311.37      8.31 o 
   8  -7   7       42.50       34.98      4.10 o 
   9  -7   7        2.05        1.27      7.62 o 
 -10  -6   7       29.53       28.03      4.71 o 
  -9  -6   7       12.21       17.62      4.23 o 
  -8  -6   7      813.11      828.67     11.18 o 
  -7  -6   7      447.66      455.23      7.63 o 
  -6  -6   7       43.68       40.90      3.96 o 
  -5  -6   7        1.07        2.91      1.28 o 
  -4  -6   7      152.78      190.22      9.39 o 
  -3  -6   7      230.68      215.90      8.84 o 
  -2  -6   7      605.42      685.28     12.48 o 
  -1  -6   7      327.08      335.51      7.93 o 
   0  -6   7        0.59        3.34      1.17 o 
   1  -6   7       58.63       84.95      5.06 o 
   2  -6   7       62.54       78.02      2.36 o 
   3  -6   7      157.71      156.62      3.55 o 
   4  -6   7      150.20      170.59      5.68 o 
   5  -6   7        4.44        3.56      2.89 o 
   6  -6   7      442.52      416.50      5.37 o 
   7  -6   7       37.76       42.22      3.35 o 
   8  -6   7        1.64        0.70      2.00 o 
   9  -6   7        0.92        5.08      8.88 o 
  10  -6   7       17.80       10.15     10.15 o 
 -10  -5   7       29.00       33.22      5.58 o 
  -9  -5   7       99.96       99.94      6.32 o 
  -8  -5   7      376.59      383.15      7.36 o 
  -7  -5   7       75.73       83.56      5.46 o 
  -6  -5   7       11.92        9.97      2.34 o 
  -5  -5   7       74.42       65.77      3.23 o 
  -4  -5   7      215.03      224.79      3.44 o 
  -3  -5   7       20.12       19.15      1.22 o 
  -2  -5   7      133.34      124.81     66.02 o 
  -1  -5   7      233.18      238.82      2.44 o 
   0  -5   7       61.63       78.92      8.25 o 
   1  -5   7       22.83       20.57      3.05 o 
   2  -5   7     1782.73     1758.84     14.68 o 
   3  -5   7      473.90      524.47      6.52 o 
   4  -5   7       25.20       27.51      2.93 o 
   5  -5   7      194.56      194.90      4.49 o 
   6  -5   7       75.38       77.58      2.99 o 
   7  -5   7      111.38      107.55      4.19 o 
   8  -5   7       58.90       53.78      3.73 o 
   9  -5   7       32.85       22.85      7.18 o 
  10  -5   7       21.63       21.58     10.15 o 
 -10  -4   7        8.21        6.03      4.11 o 
  -9  -4   7      338.10      354.99      9.65 o 
  -8  -4   7        3.99        3.23      2.90 o 
  -7  -4   7       25.18       27.45      4.11 o 
  -6  -4   7      344.65      369.71      6.67 o 
  -5  -4   7      117.70      111.40      4.07 o 
  -4  -4   7        3.33        4.51      1.36 o 
  -3  -4   7      195.68      181.69      2.48 o 
  -2  -4   7       70.24       67.28      6.35 o 
  -1  -4   7       69.73       79.79      2.54 o 
   0  -4   7      375.80      371.75      5.17 o 
   1  -4   7       21.28       25.65      2.27 o 
   2  -4   7      504.43      548.70      6.69 o 
   3  -4   7      433.82      388.30      6.19 o 
   4  -4   7      542.74      536.43      7.42 o 
   5  -4   7      870.32      864.75      8.56 o 
   6  -4   7       33.51       33.08      2.90 o 
   7  -4   7       45.62       45.37      2.92 o 
   8  -4   7       43.55       36.12      3.12 o 
   9  -4   7       19.78       12.29      4.76 o 
  10  -4   7        0.00        3.81      6.28 o 
  11  -4   7        0.78        2.54     15.23 o 
 -10  -3   7       56.68       49.33      5.34 o 
  -9  -3   7       15.55       18.04      5.49 o 
  -8  -3   7      100.80       92.81      5.41 o 
  -7  -3   7       74.25       87.81      4.60 o 
  -6  -3   7      123.84      119.65      3.82 o 
  -5  -3   7       12.70        9.46      2.25 o 
  -4  -3   7       28.17       23.82      3.05 o 
  -3  -3   7       36.00       48.23      5.08 o 
  -2  -3   7       14.67       12.69      5.08 o 
  -1  -3   7     1060.78     1232.78     20.36 o 
   0  -3   7      218.56      212.65      5.08 o 
   1  -3   7      204.52      229.37      3.57 o 
   2  -3   7     3763.94     4080.30     29.82 o 
   3  -3   7      739.22      702.27      8.50 o 
   4  -3   7        1.24        1.02      2.61 o 
   5  -3   7     1350.85     1435.42     11.20 o 
   6  -3   7        0.01       -0.73      1.85 o 
   7  -3   7      214.61      210.61      6.12 o 
   8  -3   7        9.42        6.58      3.26 o 
   9  -3   7       41.35       40.03      2.60 o 
  11  -3   7        7.27       15.23      8.08 o 
 -10  -2   7       21.24       19.39      5.81 o 
  -9  -2   7        2.00        2.26      3.69 o 
  -8  -2   7      562.68      557.24      8.29 o 
  -7  -2   7      202.88      211.68      5.03 o 
  -6  -2   7       48.38       60.18      3.52 o 
  -5  -2   7      107.31      112.00      4.54 o 
  -4  -2   7       66.25       71.09      6.35 o 
  -3  -2   7       68.00       78.70      6.35 o 
  -2  -2   7      327.19      298.48      7.62 o 
  -1  -2   7      281.38      284.49     11.43 o 
   0  -2   7      426.85      397.07      6.29 o 
   1  -2   7       59.34       66.46      2.18 o 
   2  -2   7        5.05        4.35      1.85 o 
   3  -2   7      569.13      662.17      6.39 o 
   4  -2   7       37.73       59.19      5.28 o 
   5  -2   7     3571.17     3660.34     19.78 o 
   6  -2   7      137.84      134.10      3.19 o 
   7  -2   7        3.26        1.98      1.82 o 
   8  -2   7      921.96      953.03     14.64 o 
   9  -2   7       55.95       48.88      3.44 o 
  10  -2   7       23.35       11.42      7.62 o 
  11  -2   7      102.14      105.36     13.96 o 
 -10  -1   7       11.52       10.28      5.02 o 
  -9  -1   7      458.26      461.89      8.91 o 
  -8  -1   7      171.06      183.40      6.03 o 
  -7  -1   7       12.95       13.96      3.95 o 
  -6  -1   7       44.23       50.85      5.16 o 
  -5  -1   7       11.54       16.17      3.41 o 
  -4  -1   7        0.06        1.27      3.81 o 
  -3  -1   7      273.42      237.48      7.62 o 
  -2  -1   7      617.77      659.65     11.44 o 
  -1  -1   7     1365.49     1472.13     15.31 o 
   0  -1   7      956.57      909.73      9.41 o 
   1  -1   7      166.42      206.98      4.49 o 
   2  -1   7       73.48       91.57      3.52 o 
   3  -1   7     6755.03     7068.25     41.92 o 
   4  -1   7       10.46       20.42      3.02 o 
   5  -1   7       14.94       11.66      1.82 o 
   6  -1   7     1923.73     2022.12     13.04 o 
   7  -1   7       26.12       28.20      2.64 o 
   8  -1   7      201.90      198.68      3.51 o 
   9  -1   7        7.12        5.65      2.18 o 
  10  -1   7      640.26      613.67     13.47 o 
  11  -1   7      268.77      282.37     12.09 o 
  12  -1   7       58.98       64.73     13.96 o 
 -10   0   7       48.83       39.11      5.21 o 
  -9   0   7      963.63      900.69     11.92 o 
  -8   0   7        0.61        0.78      2.75 o 
  -7   0   7        0.20        0.62      2.75 o 
  -6   0   7        0.51        5.80      3.05 o 
  -5   0   7      104.03      107.90      6.35 o 
  -4   0   7      509.75      546.29     13.97 o 
  -3   0   7        3.23        2.90      3.05 o 
  -2   0   7      134.38      139.66      4.41 o 
  -1   0   7     1071.92     1034.15     10.32 o 
   0   0   7     4783.50     4800.00     53.99 o 
   1   0   7     1593.02     1612.56     13.52 o 
   2   0   7     1550.28     1574.62     13.52 o 
   3   0   7     1037.53     1066.01      8.08 o 
   4   0   7      129.48      100.11      3.25 o 
   5   0   7      290.57      316.55      4.28 o 
   6   0   7      453.89      452.98      5.15 o 
   7   0   7      470.58      453.91      4.78 o 
   8   0   7       12.54       13.72      1.94 o 
   9   0   7      130.36      140.70      4.21 o 
  10   0   7      375.88      364.26     12.02 o 
  11   0   7      105.43      118.05     13.96 o 
  12   0   7        7.71        1.27      8.88 o 
 -10   1   7       33.08       35.54     10.15 o 
  -9   1   7      269.89      224.04      8.24 o 
  -8   1   7       22.48       25.54      4.71 o 
  -7   1   7      112.76      118.25      4.60 o 
  -6   1   7      274.82      311.09      9.75 o 
  -5   1   7      634.32      649.27     11.44 o 
  -4   1   7      117.94      135.34      3.97 o 
  -3   1   7     3201.43     3480.01     26.64 o 
  -2   1   7     3849.28     4026.48     30.32 o 
  -1   1   7      134.48      166.98      4.49 o 
   0   1   7     4714.48     4999.14     36.36 o 
   1   1   7    13490.87    13882.06     98.21 o 
   2   1   7      875.66      801.36     15.27 o 
   3   1   7     3695.82     4100.06     57.66 o 
   4   1   7      251.71      287.19      5.03 o 
   5   1   7      982.01      922.87      8.30 o 
   6   1   7      280.22      275.59      4.85 o 
   7   1   7       55.29       67.28      3.75 o 
   8   1   7       38.19       38.98      3.92 o 
   9   1   7       53.96       52.95      3.85 o 
  10   1   7      102.39      101.23      3.56 o 
  11   1   7       71.75       68.77      5.13 o 
  12   1   7      145.34      137.10     15.23 o 
 -10   2   7       93.35       76.16     12.69 o 
  -9   2   7       24.04       26.15      3.82 o 
  -8   2   7      108.01       85.95      4.76 o 
  -7   2   7      630.01      618.21     11.68 o 
  -6   2   7      809.74      780.85     10.67 o 
  -5   2   7      287.10      279.36      7.62 o 
  -4   2   7       29.01       30.35      3.41 o 
  -3   2   7     1086.29     1104.71     11.92 o 
  -2   2   7      401.64      463.30      7.29 o 
  -1   2   7     3329.87     3322.50     47.99 o 
   0   2   7        7.19        5.08      3.05 o 
   1   2   7     3143.02     3121.01     24.40 o 
   2   2   7      273.32      287.06      5.39 o 
   3   2   7      509.21      497.57      6.29 o 
   4   2   7     1492.11     1527.39     11.03 o 
   5   2   7        0.22        3.43      2.61 o 
   6   2   7      303.56      283.62      5.03 o 
   7   2   7       62.04       66.37      3.52 o 
   8   2   7      492.05      465.11      6.46 o 
   9   2   7      561.71      546.57      8.22 o 
  10   2   7       11.46        9.36      2.88 o 
  11   2   7      104.88      102.58      5.31 o 
  12   2   7      144.14      144.72     15.23 o 
  -9   3   7       45.75       28.71      3.90 o 
  -8   3   7      685.93      636.81      9.66 o 
  -7   3   7        1.78        5.08      4.49 o 
  -6   3   7      256.23      271.07      6.34 o 
  -5   3   7      846.22      841.92     10.07 o 
  -4   3   7        9.68       14.08      2.69 o 
  -3   3   7      116.53      134.58      3.97 o 
  -2   3   7      209.25      210.82      5.17 o 
  -1   3   7       49.16       39.55      3.27 o 
   0   3   7     1128.11     1128.79     17.19 o 
   1   3   7        0.03        5.26      3.05 o 
   2   3   7       89.66      105.43      3.59 o 
   3   3   7     1567.53     1593.82     13.95 o 
   4   3   7      460.99      442.18      7.29 o 
   5   3   7      299.10      288.37      4.40 o 
   6   3   7       31.42       54.40      3.33 o 
   7   3   7       32.62       33.87      3.62 o 
   8   3   7       35.89       24.92      3.12 o 
   9   3   7      466.91      467.34      7.26 o 
  10   3   7      209.31      195.95      5.26 o 
  11   3   7       48.72       40.73      3.69 o 
  12   3   7        4.31        2.54      3.05 o 
  -9   4   7        0.81        1.27      7.62 o 
  -8   4   7       26.41       24.51      3.11 o 
  -7   4   7       21.08       20.31      5.16 o 
  -6   4   7        0.09       -0.73      3.05 o 
  -5   4   7      104.32      109.42      3.97 o 
  -4   4   7      229.54      238.46      5.08 o 
  -3   4   7      544.96      556.71      7.94 o 
  -2   4   7        0.30        1.27      1.79 o 
  -1   4   7      207.75      180.35      4.49 o 
   0   4   7      655.52      636.99      8.23 o 
   1   4   7      908.55      880.55      9.41 o 
   2   4   7       86.95      121.99      4.49 o 
   3   4   7       46.24       48.27      3.59 o 
   4   4   7     2162.68     2170.11     18.48 o 
   5   4   7      363.93      387.63      5.78 o 
   6   4   7      450.64      463.82      6.52 o 
   7   4   7      523.58      516.56      7.26 o 
   8   4   7       22.76       26.37      3.36 o 
   9   4   7      218.79      231.31      5.72 o 
  10   4   7      404.37      397.51      8.85 o 
  11   4   7        9.04       10.42      4.85 o 
  12   4   7        1.96        1.67      4.01 o 
  -9   5   7        1.47       -6.35     15.23 o 
  -8   5   7       68.44       68.33      3.43 o 
  -7   5   7       58.29       63.04      9.52 o 
  -6   5   7       14.66       12.33      2.54 o 
  -5   5   7       12.52       18.43      2.69 o 
  -4   5   7      379.76      369.39      5.79 o 
  -3   5   7       35.52       47.92      6.35 o 
  -2   5   7      299.12      285.53      7.62 o 
  -1   5   7     1300.15     1297.07     12.13 o 
   0   5   7        1.14        6.35      3.27 o 
   1   5   7      569.76      577.50     12.71 o 
   2   5   7     1192.98     1362.06     13.03 o 
   3   5   7       28.24       27.20      3.81 o 
   4   5   7      152.72      138.18      4.88 o 
   5   5   7       47.49       37.14      5.08 o 
   6   5   7        4.24        2.54      2.38 o 
   7   5   7      527.87      496.53      6.82 o 
   8   5   7      386.57      392.65      7.26 o 
   9   5   7        0.01       -1.78      2.61 o 
  10   5   7     1004.81     1053.73     11.38 o 
  11   5   7        2.85        2.67      3.81 o 
  12   5   7       70.11       61.43      7.66 o 
  -9   6   7        1.51       13.96     17.77 o 
  -8   6   7       69.14       69.81     19.04 o 
  -7   6   7       29.32       24.58      5.38 o 
  -6   6   7        4.40        5.66      2.25 o 
  -5   6   7      150.79      134.62      4.49 o 
  -4   6   7      485.34      522.42      8.22 o 
  -3   6   7      997.21      914.98     10.68 o 
  -2   6   7      846.95      841.26      9.41 o 
  -1   6   7      169.60      157.48      4.49 o 
   0   6   7     4357.65     4341.56    103.80 o 
   1   6   7        1.96        3.33      3.27 o 
   2   6   7      253.18      218.44      7.62 o 
   3   6   7      126.37      122.60      5.39 o 
   4   6   7      887.58      856.04     52.78 o 
   5   6   7      554.24      538.91     15.88 o 
   6   6   7        4.26        5.89      3.12 o 
   7   6   7       48.10       45.98      3.87 o 
   8   6   7       33.02       35.63      4.40 o 
   9   6   7      128.61      130.04      5.34 o 
  10   6   7      523.51      538.29     10.42 o 
  11   6   7      429.76      466.98     10.77 o 
  12   6   7        0.38        2.42      4.88 o 
  13   6   7        4.75        4.86      5.34 o 
  -8   7   7       30.16       25.39     17.77 o 
  -7   7   7      555.14      525.93      9.53 o 
  -6   7   7       22.74       17.96      4.01 o 
  -5   7   7       11.41        8.52      3.05 o 
  -4   7   7      992.17     1006.54     11.44 o 
  -3   7   7       59.02       60.19      4.88 o 
  -2   7   7      452.66      484.44      8.26 o 
  -1   7   7      614.43      696.37      8.99 o 
   0   7   7      141.63      142.95      6.09 o 
   1   7   7     1332.15     1499.60     14.83 o 
   2   7   7      760.03      645.10      9.41 o 
   3   7   7      618.41      578.51     11.44 o 
   4   7   7      564.10      627.99      9.40 o 
   5   7   7       55.27       62.73      4.88 o 
   6   7   7       45.68       52.35      7.93 o 
   7   7   7       25.66       22.12      4.40 o 
   8   7   7       36.90       42.54      5.77 o 
   9   7   7       71.16       72.95      5.41 o 
  10   7   7      607.72      605.82     10.16 o 
  11   7   7      100.72       92.45      5.59 o 
  12   7   7       89.02       94.43      7.93 o 
  -8   8   7      177.61      200.58     25.39 o 
  -7   8   7       60.29       53.22      4.71 o 
  -6   8   7       97.43      105.81      5.26 o 
  -5   8   7       54.13       53.63     12.06 o 
  -4   8   7      919.09      944.61     12.11 o 
  -3   8   7      249.31      275.95      7.28 o 
  -2   8   7      289.38      264.28      6.35 o 
  -1   8   7      902.38      985.94     11.21 o 
   0   8   7      552.20      542.82      8.50 o 
   1   8   7       28.95       25.53      4.54 o 
   2   8   7     3001.22     3205.76     27.53 o 
   3   8   7      280.84      248.20      6.69 o 
   4   8   7      104.03       97.96      5.78 o 
   5   8   7      401.73      391.42      9.80 o 
   6   8   7      302.03      316.35      8.50 o 
   7   8   7       48.30       51.21      5.02 o 
   8   8   7        0.61        5.42      3.52 o 
   9   8   7      156.14      158.45      6.08 o 
  10   8   7       66.86       74.42      6.03 o 
  11   8   7        0.13        0.91      3.12 o 
  12   8   7      149.41      139.15      7.89 o 
  -7   9   7      164.60      159.95     16.50 o 
  -6   9   7       47.14       41.95      5.67 o 
  -5   9   7        0.40       -0.73      3.05 o 
  -4   9   7      178.53      183.40      6.69 o 
  -3   9   7      453.97      437.65      7.59 o 
  -2   9   7        1.79        2.77      4.88 o 
  -1   9   7        2.99        1.45      3.05 o 
   0   9   7      115.86       95.50      6.53 o 
   1   9   7      283.49      272.50     10.66 o 
   2   9   7      173.50      156.85      6.69 o 
   3   9   7       40.70       35.26      4.88 o 
   4   9   7      450.38      429.37      9.40 o 
   5   9   7      546.78      519.39     12.20 o 
   6   9   7       17.50       26.84      7.01 o 
   7   9   7        0.80        3.12      4.22 o 
   8   9   7        0.02        3.81      5.02 o 
   9   9   7      464.11      437.18      8.74 o 
  10   9   7      326.43      327.54      8.00 o 
  11   9   7      150.46      143.17      8.84 o 
  12   9   7      434.88      468.32     10.49 o 
  -7  10   7        2.89       -1.27     10.15 o 
  -6  10   7      180.37      187.84      6.90 o 
  -5  10   7       58.18       63.71      5.38 o 
  -4  10   7        0.27        3.81      3.41 o 
  -3  10   7      425.37      414.04      8.50 o 
  -2  10   7      125.40      128.76      5.78 o 
  -1  10   7      405.43      424.39      9.80 o 
   0  10   7      848.30      921.95     14.33 o 
   1  10   7      721.34      720.05     15.25 o 
   2  10   7      351.19      383.46     10.80 o 
   3  10   7     1509.13     1605.40     18.43 o 
   4  10   7       40.07       43.61      9.75 o 
   5  10   7      130.69      147.84     13.33 o 
   6  10   7      337.27      393.77     31.75 o 
   7  10   7       62.23       50.95      5.02 o 
   8  10   7      212.01      244.87      8.64 o 
   9  10   7      413.73      388.60     17.78 o 
  10  10   7        0.62        0.00      5.08 o 
  11  10   7       96.92      102.90      7.59 o 
  12  10   7      184.41      221.63     10.66 o 
  -6  11   7      200.76      205.74     20.31 o 
  -5  11   7        0.78        2.26      3.96 o 
  -4  11   7       81.61       73.37      6.35 o 
  -3  11   7        2.77        3.81      5.08 o 
  -2  11   7      161.57      166.90      7.93 o 
  -1  11   7      210.20      231.07      8.65 o 
   0  11   7      424.52      450.52     14.29 o 
   1  11   7      206.29      196.85      8.82 o 
   2  11   7        0.77        3.17      4.49 o 
   3  11   7       87.46       90.21      8.21 o 
   4  11   7       67.75       83.95      7.59 o 
   5  11   7      655.96      669.59     17.79 o 
   6  11   7       74.51       67.45      7.59 o 
   7  11   7        0.10        2.54      7.62 o 
   8  11   7       57.33       54.13      5.54 o 
   9  11   7       21.38       16.67      4.60 o 
  10  11   7       54.47       68.54     13.96 o 
  11  11   7        2.85        1.27      6.35 o 
  12  11   7      144.34      149.22      9.39 o 
  -5  12   7      208.07      209.41      6.98 o 
  -4  12   7        6.00        2.54      3.59 o 
  -3  12   7      108.38       99.18      7.28 o 
  -2  12   7      306.40      285.77      8.49 o 
  -1  12   7      274.72      314.75     10.56 o 
   0  12   7        0.05        0.00      4.54 o 
   1  12   7        2.37        5.65      4.88 o 
   2  12   7     1018.40     1030.16     55.93 o 
   3  12   7       87.86      106.63     11.42 o 
   4  12   7      107.48      101.07      8.49 o 
   5  12   7      124.99      125.39      9.39 o 
   7  12   7      639.05      575.48     20.33 o 
   8  12   7      187.06      175.20     15.23 o 
   9  12   7        0.04        6.03      5.16 o 
  10  12   7       74.69       76.15      7.03 o 
  11  12   7       83.98       87.59     16.50 o 
  -5  13   7       66.27       61.28      9.79 o 
  -4  13   7      329.78      343.57     11.43 o 
  -3  13   7        6.75       14.88      4.88 o 
  -2  13   7      742.10      773.62     13.00 o 
  -1  13   7      785.18      719.88     14.80 o 
   0  13   7      161.23      151.57      8.49 o 
   1  13   7     1041.31     1113.72     33.05 o 
   2  13   7       28.34      127.93     80.60 o 
   3  13   7        0.50       -3.26      8.25 o 
   4  13   7     3897.96     3882.90     54.89 o 
   5  13   7      690.82      730.53     22.87 o 
   8  13   7       22.33       22.85      6.53 o 
   9  13   7      420.17      392.40     19.05 o 
  10  13   7      805.19      801.66     19.06 o 
  11  13   7      166.11      163.44      8.31 o 
  -4  14   7      382.58      363.47     11.26 o 
  -3  14   7       11.09       10.15      5.38 o 
  -2  14   7        4.18        7.52      5.78 o 
  -1  14   7        0.48        7.13      6.35 o 
   0  14   7     1268.94     1243.98     18.41 o 
   1  14   7      698.04      694.32     14.80 o 
   2  14   7      983.06     1003.19     28.60 o 
   3  14   7     3769.61     3561.87     37.89 o 
   4  14   7       15.88        3.81      6.35 o 
   7  14   7      938.29      881.92     27.96 o 
   8  14   7      420.52      431.77     13.97 o 
   9  14   7        4.46        3.90      5.55 o 
  10  14   7       92.41       95.20     10.15 o 
  -3  15   7       75.23       70.20      7.59 o 
  -2  15   7        2.28       -1.64      7.59 o 
  -1  15   7       12.51        9.63      7.28 o 
   0  15   7       20.94       15.06      6.69 o 
   1  15   7        2.87        5.08      8.88 o 
   3  15   7      239.61      224.72     15.24 o 
   5  15   7       80.29       60.93     13.96 o 
   8  15   7      109.72      103.11      7.95 o 
   9  15   7        2.67        0.00      5.08 o 
  10  15   7        9.98       17.71      9.39 o 
  -2  16   7        6.74        5.97      7.28 o 
  -1  16   7      332.83      375.59     22.85 o 
   0  16   7      132.71      147.25     13.96 o 
   1  16   7        9.10       22.85     10.15 o 
   3  16   7        3.69        7.62     10.15 o 
   7  16   7        4.42       -5.08     12.69 o 
   8  16   7        7.92        5.08      6.35 o 
   9  16   7       17.39       17.77      7.62 o 
   0  17   7        5.07        3.13      8.88 o 
   1  17   7       45.76       54.94      9.39 o 
   2  17   7        0.28       -1.27      8.88 o 
   3  17   7      162.45      295.52    100.29 o 
   4  17   7      176.22      195.50     19.04 o 
   5  17   7       53.87       40.62     15.23 o 
   8  17   7        1.42        1.27      6.35 o 
   4  18   7       90.62      110.43     17.77 o 
  -2 -14   8        1.12       -1.11      7.01 o 
  -1 -14   8      463.01      500.34     15.87 o 
   0 -14   8        0.27        0.42      7.93 o 
  -5 -13   8      395.15      451.90     16.78 o 
  -4 -13   8        0.45       -2.46      7.28 o 
  -3 -13   8       56.74       47.64     34.91 o 
  -2 -13   8       58.53       29.57     25.39 o 
  -1 -13   8       41.08       29.64     22.21 o 
   0 -13   8       18.32       10.85     12.06 o 
   1 -13   8        0.05        2.90      6.98 o 
   2 -13   8       10.20        7.93      7.11 o 
   3 -13   8      204.62      221.14      9.22 o 
  -6 -12   8      220.22      229.86     13.72 o 
  -5 -12   8      103.12       85.42     51.41 o 
  -4 -12   8       10.80       11.28     10.15 o 
  -3 -12   8        7.84        7.69      7.01 o 
  -2 -12   8       18.95       18.90      7.93 o 
  -1 -12   8      113.02      105.61     10.16 o 
   0 -12   8       48.21       41.36     10.06 o 
   1 -12   8       20.42       26.18      7.01 o 
   2 -12   8       28.74       11.82      9.48 o 
   3 -12   8       58.32       37.25      5.51 o 
   4 -12   8       37.76       43.07      5.50 o 
  -7 -11   8        6.09        1.13      7.93 o 
  -6 -11   8       87.46       75.50     48.24 o 
  -5 -11   8      520.51      503.42     16.51 o 
  -4 -11   8      106.29      103.02     63.47 o 
  -3 -11   8       66.87       74.98     10.22 o 
  -2 -11   8      133.30      117.04     11.23 o 
  -1 -11   8       16.39       13.12      7.95 o 
   0 -11   8      156.14      159.49     11.10 o 
   1 -11   8      286.21      321.53     12.24 o 
   2 -11   8       49.65       53.13      8.84 o 
   3 -11   8       94.03      101.22      6.25 o 
   4 -11   8      217.42      246.15      6.67 o 
   5 -11   8      191.59      207.48      9.45 o 
  -7 -10   8        0.41       -1.95      6.69 o 
  -6 -10   8      126.36       97.32     71.72 o 
  -5 -10   8        0.78       12.58      8.96 o 
  -4 -10   8        1.06        2.18      6.09 o 
  -3 -10   8      540.19      482.64     13.12 o 
  -2 -10   8      444.18      390.86     11.90 o 
  -1 -10   8       23.54       19.74      7.93 o 
   0 -10   8      363.01      310.97     10.07 o 
   1 -10   8       34.64       43.11      7.01 o 
   2 -10   8      547.59      532.73     11.57 o 
   3 -10   8     1064.44     1021.47     13.69 o 
   4 -10   8      134.81      139.47      5.38 o 
   5 -10   8      265.13      264.20      8.43 o 
   6 -10   8      477.77      471.65     10.27 o 
  -8  -9   8        1.35        5.08      7.95 o 
  -7  -9   8      208.93      210.54     11.57 o 
  -6  -9   8       67.46       75.49     16.50 o 
  -5  -9   8      205.26      247.18     14.60 o 
  -4  -9   8        6.25       14.36      7.01 o 
  -3  -9   8       86.84       79.74      8.21 o 
  -2  -9   8      395.92      402.24     13.38 o 
  -1  -9   8      188.17      171.63      8.84 o 
   0  -9   8       30.02       51.57      7.01 o 
   1  -9   8      398.61      414.81     10.07 o 
   2  -9   8       71.79       76.88      7.01 o 
   3  -9   8      105.03      106.89      5.37 o 
   4  -9   8       80.91       80.20      8.92 o 
   5  -9   8        0.09        2.60      4.61 o 
   6  -9   8      208.06      222.43      7.52 o 
   7  -9   8       46.81       47.23      6.08 o 
  -8  -8   8       52.04       51.14     10.98 o 
  -7  -8   8       31.52       28.26      8.96 o 
  -6  -8   8       78.17       61.59      7.93 o 
  -5  -8   8      113.78      113.94     10.10 o 
  -4  -8   8      120.94      135.01      8.84 o 
  -3  -8   8        9.08       15.51      7.93 o 
  -2  -8   8        1.51        3.81      5.68 o 
  -1  -8   8     1076.65     1076.93     15.56 o 
   0  -8   8       32.31       42.71      6.09 o 
   1  -8   8        9.87        6.71      6.09 o 
   2  -8   8     3406.22     3568.63     33.34 o 
   3  -8   8      527.70      581.31      8.25 o 
   4  -8   8      149.89      145.93      5.03 o 
   5  -8   8      194.92      184.81      5.81 o 
   6  -8   8        9.38        7.00      4.04 o 
   7  -8   8        3.48        2.54      3.00 o 
   8  -8   8       13.02       12.99      3.82 o 
  -9  -7   8       28.65       39.35      9.08 o 
  -8  -7   8       25.97       22.23      4.11 o 
  -7  -7   8      396.43      376.77     21.64 o 
  -6  -7   8      182.39      164.05     10.10 o 
  -5  -7   8      296.00      286.70     17.14 o 
  -4  -7   8       44.12       58.39      7.95 o 
  -3  -7   8        2.53        1.38      4.88 o 
  -2  -7   8       31.49       43.12      6.09 o 
  -1  -7   8        3.90        8.46      5.68 o 
   0  -7   8       83.98       96.29      7.93 o 
   1  -7   8      144.39      162.02      7.01 o 
   2  -7   8       37.24       26.57      3.23 o 
   3  -7   8      702.72      682.10      6.66 o 
   4  -7   8      417.49      417.07      5.91 o 
   5  -7   8      578.32      586.53      7.22 o 
   6  -7   8       73.86       68.28      4.05 o 
   7  -7   8       73.12       70.20      4.89 o 
   8  -7   8        8.90        6.46      2.63 o 
   9  -7   8      201.80      208.20     22.85 o 
  -9  -6   8        0.87        1.42      3.87 o 
  -8  -6   8      106.76      130.88      6.27 o 
  -7  -6   8      317.16      324.46      6.47 o 
  -6  -6   8      104.83      102.17      3.44 o 
  -5  -6   8     1010.56     1025.56     13.53 o 
  -4  -6   8      224.58      245.86      8.84 o 
  -3  -6   8       75.53       83.46      7.62 o 
  -2  -6   8      239.69      243.78     10.79 o 
  -1  -6   8     1784.72     1821.71     38.42 o 
   0  -6   8      260.66      232.05      4.41 o 
   1  -6   8     1472.05     1470.30     18.45 o 
   2  -6   8      657.18      655.13      8.22 o 
   3  -6   8       46.00       -0.42      2.27 o 
   4  -6   8      298.86      328.43      5.12 o 
   5  -6   8      441.76      468.04      5.86 o 
   6  -6   8      520.46      512.78      6.78 o 
   7  -6   8       55.86       51.78      3.50 o 
   8  -6   8       40.53       32.87      4.76 o 
   9  -6   8      212.86      214.55     21.58 o 
  -9  -5   8        0.10        3.76      5.16 o 
  -8  -5   8      443.31      444.43      7.63 o 
  -7  -5   8      314.17      346.25      6.42 o 
  -6  -5   8       14.30       12.88      4.04 o 
  -5  -5   8      748.74      750.17     12.46 o 
  -4  -5   8        4.97        3.43      1.22 o 
  -3  -5   8      167.33      155.72      2.50 o 
  -2  -5   8      117.56      119.47      3.17 o 
  -1  -5   8      116.19      118.61      3.81 o 
   0  -5   8      536.60      549.63      5.68 o 
   1  -5   8      107.73      111.77      3.41 o 
   2  -5   8      882.52      947.22     12.71 o 
   3  -5   8      390.12      426.94      6.69 o 
   4  -5   8      473.25      495.19      6.67 o 
   5  -5   8      329.11      347.91      6.90 o 
   6  -5   8       50.87       53.77      6.05 o 
   7  -5   8      300.63      313.58      5.66 o 
   8  -5   8      516.80      511.79     14.31 o 
   9  -5   8        0.14        0.59      1.68 o 
  10  -5   8       35.82       35.54     11.42 o 
  -9  -4   8       50.86       44.48      5.46 o 
  -8  -4   8        3.40        2.94      4.87 o 
  -7  -4   8       11.65       12.16      3.00 o 
  -6  -4   8       27.97       24.79      3.18 o 
  -5  -4   8        1.60        3.03      2.25 o 
  -4  -4   8     1346.40     1319.50     13.14 o 
  -3  -4   8      648.47      618.81     13.98 o 
  -2  -4   8        7.79        7.62      5.08 o 
  -1  -4   8      741.58      821.96     23.51 o 
   0  -4   8     1210.85     1323.40     10.59 o 
   1  -4   8        5.00        8.88      3.05 o 
   2  -4   8      153.32      162.51      4.88 o 
   3  -4   8      460.95      476.65      7.60 o 
   4  -4   8       47.36       58.39      3.59 o 
   5  -4   8       20.93       23.70      2.93 o 
   6  -4   8      667.46      649.60      8.11 o 
   7  -4   8       87.22       91.45      3.95 o 
   8  -4   8       51.18       47.76      3.12 o 
   9  -4   8       42.45       40.26      2.97 o 
  10  -4   8      128.52      130.27      9.87 o 
  -9  -3   8        8.82        6.95      4.27 o 
  -8  -3   8       31.20       24.90      4.85 o 
  -7  -3   8        9.49        8.64      3.00 o 
  -6  -3   8      162.89      165.91      5.16 o 
  -5  -3   8       27.59       18.22      4.98 o 
  -4  -3   8      487.15      506.44      6.54 o 
  -3  -3   8     1821.56     1810.75     25.47 o 
  -2  -3   8      335.75      326.40     10.16 o 
  -1  -3   8     1170.77     1213.69     17.81 o 
   0  -3   8     1091.12     1054.75      9.41 o 
   1  -3   8       10.52       12.11      2.27 o 
   2  -3   8       68.57       53.77      3.81 o 
   3  -3   8     1771.35     1728.39     15.23 o 
   4  -3   8      134.06      148.63      4.49 o 
   5  -3   8      707.95      735.09      7.56 o 
   6  -3   8      120.61      109.47      4.48 o 
   7  -3   8      301.69      301.81      5.54 o 
   8  -3   8      310.71      296.55      7.02 o 
   9  -3   8        1.49        0.85      1.73 o 
  10  -3   8      103.22      103.87      9.39 o 
  11  -3   8       11.68       13.81      8.25 o 
  -9  -2   8       66.26       62.91      7.35 o 
  -8  -2   8       25.78       19.71      3.87 o 
  -7  -2   8       28.36       33.62      4.11 o 
  -6  -2   8      112.27      116.65      4.60 o 
  -5  -2   8       58.81       56.20      4.88 o 
  -4  -2   8       95.04       76.17      6.35 o 
  -3  -2   8      404.36      345.49     10.16 o 
  -2  -2   8       65.48       77.43      6.35 o 
  -1  -2   8      392.25      365.84      8.89 o 
   0  -2   8      654.93      675.14      9.15 o 
   1  -2   8     1360.78     1412.30     10.12 o 
   2  -2   8     1099.76     1066.24      8.92 o 
   3  -2   8      198.29      177.38      4.40 o 
   4  -2   8     1347.27     1296.26     10.02 o 
   5  -2   8      343.08      302.14      4.61 o 
   6  -2   8       94.00       90.11      3.32 o 
   7  -2   8      215.62      215.31      4.54 o 
   8  -2   8      717.25      756.41     10.59 o 
   9  -2   8       47.46       48.37      4.54 o 
  10  -2   8       41.89       20.87      8.89 o 
  11  -2   8       12.47       10.15     10.15 o 
  -9  -1   8      436.21      415.16     11.70 o 
  -8  -1   8      517.33      523.73      8.88 o 
  -7  -1   8      173.34      171.50      5.34 o 
  -6  -1   8      616.14      663.31     15.24 o 
  -5  -1   8      322.91      311.51      6.69 o 
  -4  -1   8      279.74      257.78      8.89 o 
  -3  -1   8      187.99      199.34      7.62 o 
  -2  -1   8      180.52      210.89      5.39 o 
  -1  -1   8        0.14        3.81      2.69 o 
   0  -1   8     2051.21     2172.30     19.24 o 
   1  -1   8      881.03      892.53     10.68 o 
   2  -1   8     4364.69     4707.15     33.96 o 
   3  -1   8     1928.78     2142.13     14.46 o 
   4  -1   8      190.09      225.85      5.23 o 
   5  -1   8     1156.28     1096.32      9.49 o 
   6  -1   8      717.37      738.00      7.26 o 
   7  -1   8     1126.46     1115.72      9.53 o 
   8  -1   8        0.02        2.91      2.31 o 
   9  -1   8       79.58       80.69      4.03 o 
  10  -1   8       68.96       66.55      9.75 o 
  11  -1   8      113.47      130.75     13.96 o 
  -9   0   8        0.09        2.10      4.04 o 
  -8   0   8       45.67       46.45      4.87 o 
  -7   0   8       14.16       13.57      3.36 o 
  -6   0   8      171.43      184.98      8.98 o 
  -5   0   8       89.51       77.43      6.35 o 
  -4   0   8        1.23        3.81      3.81 o 
  -3   0   8     1084.34     1140.27     12.12 o 
  -2   0   8     1729.54     1831.17     16.64 o 
  -1   0   8      315.02      329.79      7.62 o 
   0   0   8     2419.86     2652.88     22.90 o 
   1   0   8     2790.50     2707.33     22.12 o 
   2   0   8      361.00      407.08     11.43 o 
   3   0   8     1459.52     1664.65     12.46 o 
   4   0   8      475.19      413.80      5.13 o 
   5   0   8      424.59      457.92      5.73 o 
   6   0   8      187.02      207.35      4.28 o 
   7   0   8      572.90      575.37      7.08 o 
   8   0   8        3.41        4.11      2.97 o 
   9   0   8      190.77      181.51      4.96 o 
  10   0   8      192.68      199.80      8.06 o 
  11   0   8      255.24      310.00     12.09 o 
  12   0   8      126.67      143.44     16.50 o 
  -9   1   8      435.66      429.74      8.76 o 
  -8   1   8       48.71       48.57      4.71 o 
  -7   1   8        4.30        3.81      3.96 o 
  -6   1   8      385.59      410.21      8.08 o 
  -5   1   8        3.02        7.62      5.08 o 
  -4   1   8      321.66      335.90      6.29 o 
  -3   1   8     2259.78     2360.39     32.50 o 
  -2   1   8       60.79       81.50      3.96 o 
  -1   1   8      365.45      456.21      7.62 o 
   0   1   8     3410.33     3739.60     29.82 o 
   1   1   8      584.08      673.67      8.09 o 
   2   1   8      879.02      842.61      9.41 o 
   3   1   8    11459.40    12038.98     86.59 o 
   4   1   8     6305.62     6551.38     39.12 o 
   5   1   8      973.04      900.10      9.36 o 
   6   1   8     4402.39     4580.36     29.53 o 
   7   1   8      229.86      277.06      5.75 o 
   8   1   8        7.75        6.93      3.36 o 
   9   1   8      286.35      294.28      9.05 o 
  10   1   8      370.89      378.51     19.61 o 
  11   1   8        0.21        0.54      3.05 o 
  12   1   8        6.02        2.54     10.15 o 
  -9   2   8       11.71       10.72      4.02 o 
  -8   2   8      136.48      147.77      5.16 o 
  -7   2   8       47.13       31.21      5.78 o 
  -6   2   8       49.16       52.57      4.88 o 
  -5   2   8       92.73       88.86      6.35 o 
  -4   2   8      165.58      173.00      7.59 o 
  -3   2   8      996.50     1041.18     11.92 o 
  -2   2   8     1769.17     1870.27     19.11 o 
  -1   2   8      384.86      461.68      6.69 o 
   0   2   8     9083.08     9597.16     69.68 o 
   1   2   8     8564.74     8997.42     65.51 o 
   2   2   8     1019.30     1132.25     12.84 o 
   3   2   8     6203.86     6604.39     48.71 o 
   4   2   8     5409.69     5685.06     35.02 o 
   5   2   8      210.67      234.86      5.38 o 
   6   2   8     1290.63     1373.63     11.71 o 
   7   2   8      371.52      389.51      7.00 o 
   8   2   8      130.58      143.81      5.30 o 
   9   2   8       52.73       68.78      3.69 o 
  10   2   8       56.98       67.65      3.69 o 
  11   2   8      357.26      327.52     13.75 o 
  -9   3   8      311.72      270.79     13.09 o 
  -8   3   8        0.00       -0.20      2.48 o 
  -7   3   8      159.51      157.91      6.34 o 
  -6   3   8      318.24      332.65     10.79 o 
  -5   3   8      185.20      194.03      4.88 o 
  -4   3   8      554.80      522.23      8.85 o 
  -3   3   8        0.24        3.17      2.69 o 
  -2   3   8     2237.22     2314.95     19.37 o 
  -1   3   8      348.30      370.29      6.29 o 
   0   3   8      339.78      376.65     12.07 o 
   1   3   8       47.81       83.48     36.81 o 
   2   3   8       30.18       21.12      3.59 o 
   3   3   8      133.05      109.25      4.49 o 
   4   3   8       78.51       79.72      3.97 o 
   5   3   8        4.14        6.05      2.48 o 
   6   3   8       55.15       66.94      3.36 o 
   7   3   8       75.24       72.98      5.54 o 
   8   3   8      514.32      506.56      7.76 o 
   9   3   8        0.57        2.67      4.39 o 
  10   3   8        5.43        2.96      3.41 o 
  11   3   8      206.34      183.02      5.78 o 
  12   3   8       12.90        9.56      3.23 o 
  -9   4   8       28.15       22.85     16.50 o 
  -8   4   8      109.97      101.27      4.37 o 
  -7   4   8       77.47       76.69     10.15 o 
  -6   4   8        1.36        1.27      3.81 o 
  -5   4   8      150.28      172.77      4.88 o 
  -4   4   8      444.25      454.79      9.40 o 
  -3   4   8       41.86       44.76      5.71 o 
  -2   4   8       21.44       28.81      4.22 o 
  -1   4   8      112.23       99.76      4.49 o 
   0   4   8       24.76       20.52      3.17 o 
   1   4   8      730.03      835.16     10.08 o 
   2   4   8      670.69      618.55      8.09 o 
   3   4   8      545.45      563.77      8.85 o 
   4   4   8      405.27      442.12      7.19 o 
   5   4   8      116.53      117.33      3.87 o 
   6   4   8      168.93      140.77      4.11 o 
   7   4   8      372.44      348.92      7.10 o 
   8   4   8      421.54      494.14      7.92 o 
   9   4   8      685.24      710.86      8.96 o 
  10   4   8      878.66      923.74     12.43 o 
  11   4   8      285.54      304.21      6.79 o 
  12   4   8       19.85       14.00      3.69 o 
  -8   5   8        1.73        1.10      2.63 o 
  -7   5   8       68.09       66.81      5.92 o 
  -6   5   8        0.09       -0.51      2.11 o 
  -5   5   8       35.96       31.13      4.41 o 
  -4   5   8       94.78       98.23      5.16 o 
  -3   5   8      235.68      234.66      9.52 o 
  -2   5   8     1049.99     1122.95     12.12 o 
  -1   5   8      662.06      657.65      8.50 o 
   0   5   8       87.25       73.13      6.28 o 
   1   5   8     1539.77     1620.91     15.92 o 
   2   5   8        1.51        3.01      3.27 o 
   3   5   8      276.87      299.81      6.29 o 
   4   5   8       83.15      116.11      7.62 o 
   5   5   8     1826.57     1737.30     24.84 o 
   6   5   8       94.73      110.55      5.38 o 
   7   5   8      146.29      148.92      5.51 o 
   8   5   8        7.31       13.96      4.49 o 
   9   5   8       46.30       59.31      5.18 o 
  10   5   8        8.61        4.46      4.48 o 
  11   5   8      261.55      270.71     16.52 o 
  12   5   8        0.50        0.00      3.96 o 
  -8   6   8       15.55       17.77     11.42 o 
  -7   6   8      230.90      215.21     10.10 o 
  -6   6   8      120.41      116.23      5.78 o 
  -5   6   8      953.45      991.20     15.25 o 
  -4   6   8      765.58      775.14      9.40 o 
  -3   6   8        2.60        5.92      3.41 o 
  -2   6   8      392.09      364.89      7.50 o 
  -1   6   8      657.67      756.57     15.25 o 
   0   6   8      854.82      837.52     14.62 o 
   1   6   8      209.90      244.55      5.78 o 
   2   6   8       33.64       66.79      4.49 o 
   3   6   8      554.62      589.64      8.99 o 
   4   6   8      492.54      483.65      8.50 o 
   5   6   8       18.30       25.39      4.49 o 
   6   6   8     3477.49     3523.00     25.73 o 
   7   6   8      127.10      124.14      5.16 o 
   8   6   8      265.09      255.71      6.08 o 
   9   6   8      217.98      230.41      6.32 o 
  10   6   8       61.92       61.47      4.85 o 
  11   6   8        0.22       -1.37      3.90 o 
  12   6   8       50.77       46.33      5.98 o 
  -8   7   8       67.35       71.08     13.96 o 
  -7   7   8      199.62      194.09     10.22 o 
  -6   7   8      148.55      136.31      7.01 o 
  -5   7   8     1308.55     1279.95     14.81 o 
  -4   7   8     2653.85     2663.55     25.04 o 
  -3   7   8      375.41      390.95     12.06 o 
  -2   7   8        5.31       12.69      3.59 o 
  -1   7   8      256.87      243.25      6.29 o 
   0   7   8     2105.35     2161.03     20.26 o 
   1   7   8      354.58      341.91      8.45 o 
   2   7   8     1246.45     1206.56     13.93 o 
   3   7   8       92.82      110.77      7.01 o 
   4   7   8      113.21      108.78      6.98 o 
   5   7   8     1532.25     1632.49     17.53 o 
   6   7   8        1.41        7.62      4.54 o 
   7   7   8       57.94       63.64      4.61 o 
   8   7   8      116.01      112.16      5.34 o 
   9   7   8       25.17       34.16      5.02 o 
  10   7   8      147.53      168.58      8.82 o 
  11   7   8      151.92      144.28     15.16 o 
  12   7   8       43.94       36.83      7.28 o 
  -7   8   8      401.23      394.11     28.57 o 
  -6   8   8       46.94       42.18      3.96 o 
  -5   8   8      101.10       95.61      5.71 o 
  -4   8   8      286.63      308.23      6.69 o 
  -3   8   8        4.34        9.67      5.78 o 
  -2   8   8      798.15      775.01     10.31 o 
  -1   8   8      281.29      285.96      6.69 o 
   0   8   8      199.90      179.76      5.78 o 
   1   8   8      830.80      828.51     12.46 o 
   2   8   8      654.04      635.62     11.91 o 
   3   8   8      188.59      215.78      6.98 o 
   4   8   8       28.77       27.15      6.09 o 
   5   8   8     1426.70     1493.67     21.63 o 
   6   8   8       86.69       72.48      8.25 o 
   7   8   8        8.96        7.41      3.52 o 
   8   8   8       46.84       45.41      5.38 o 
   9   8   8       65.95       63.64      5.34 o 
  10   8   8       25.45       16.21      5.16 o 
  11   8   8       30.49       22.60      5.02 o 
  12   8   8      119.20      119.49      7.89 o 
  -7   9   8       57.72       57.12     21.58 o 
  -6   9   8      714.79      728.29     11.20 o 
  -5   9   8      824.87      834.44     15.88 o 
  -4   9   8        4.54        2.54      3.96 o 
  -3   9   8     1347.96     1295.80     14.82 o 
  -2   9   8      133.26      143.34      8.84 o 
  -1   9   8        0.99        2.64      5.78 o 
   0   9   8       23.01       27.77      7.59 o 
   1   9   8      316.45      284.93      9.14 o 
   2   9   8      186.89      204.08      7.59 o 
   3   9   8        0.26       -1.27      3.59 o 
   4   9   8      697.64      651.25     11.21 o 
   5   9   8      259.54      260.47      8.49 o 
   6   9   8       65.09       66.01      8.21 o 
   7   9   8      217.78      237.76      7.46 o 
   8   9   8      288.39      275.27      8.92 o 
   9   9   8        1.36        1.46      4.27 o 
  10   9   8       39.46       48.90      5.77 o 
  11   9   8      268.85      277.69      8.47 o 
  12   9   8       91.81       86.31      8.97 o 
  -6  10   8      129.32      116.19      6.42 o 
  -5  10   8        7.40        8.19      4.88 o 
  -4  10   8      100.14      109.50      6.53 o 
  -3  10   8       32.29       32.49      4.88 o 
  -2  10   8      457.65      462.39      9.40 o 
  -1  10   8      300.99      311.46      8.82 o 
   0  10   8      183.62      190.44      7.82 o 
   1  10   8       28.91       30.52      5.39 o 
   2  10   8       10.59       11.42      6.09 o 
   3  10   8      125.86      131.84      7.59 o 
   4  10   8      152.57      165.27     12.09 o 
   5  10   8       36.25       32.73      6.69 o 
   6  10   8       50.52       40.55      8.25 o 
   7  10   8       37.14       46.96      7.01 o 
   8  10   8       11.86        8.94      4.27 o 
   9  10   8     1082.81     1155.62     13.79 o 
  10  10   8       68.20       77.43     10.15 o 
  11  10   8      138.30      165.48     10.33 o 
  12  10   8      161.21      119.54     35.54 o 
  -6  11   8       14.94       10.54      4.64 o 
  -5  11   8       27.17       26.41      5.38 o 
  -4  11   8      168.70      176.97      7.93 o 
  -3  11   8      300.46      315.95     15.24 o 
  -2  11   8      107.84      108.01      7.93 o 
  -1  11   8      133.93      140.98      8.21 o 
   0  11   8      216.55      221.34     11.90 o 
   1  11   8       54.02       56.61      6.69 o 
   2  11   8      151.26      174.41      8.49 o 
   3  11   8       86.35       76.15      9.14 o 
   4  11   8     1816.42     1820.18     31.19 o 
   5  11   8      565.24      576.67     13.00 o 
   6  11   8       41.10       44.43      7.59 o 
   7  11   8      108.83       91.06     10.16 o 
   8  11   8      166.19      182.21      7.49 o 
   9  11   8       30.07       39.34      5.92 o 
  10  11   8      101.78       87.37      6.90 o 
  11  11   8        9.95        6.35      7.62 o 
  12  11   8        2.73        3.61      5.78 o 
  -5  12   8        1.27        3.81      4.88 o 
  -4  12   8      177.28      169.02      6.69 o 
  -3  12   8       24.55       23.38      8.49 o 
  -2  12   8        4.11        1.97      3.96 o 
  -1  12   8        6.70       13.33      5.38 o 
   0  12   8      233.78      220.55      9.80 o 
   1  12   8       17.21       16.65      6.98 o 
   2  12   8      204.41      230.37      9.75 o 
   3  12   8       41.13       45.58      7.59 o 
   4  12   8      100.08      110.23      8.49 o 
   5  12   8       82.16       80.65      9.96 o 
   6  12   8      198.83      184.09     15.24 o 
   7  12   8        0.63        6.35     10.15 o 
   8  12   8      175.59      168.46      8.45 o 
   9  12   8       22.45       24.12      7.62 o 
  10  12   8       48.23       53.24      6.90 o 
  11  12   8       95.29       98.84      7.65 o 
  -4  13   8       67.49       64.32      7.28 o 
  -3  13   8        0.98        7.34      5.55 o 
  -2  13   8        0.89        2.08      4.88 o 
  -1  13   8      175.33      200.56      9.96 o 
   0  13   8      621.93      679.62     14.80 o 
   1  13   8        1.77       17.23      7.67 o 
   2  13   8        1.85        5.98      9.39 o 
   3  13   8     1584.13     1595.30     29.26 o 
   4  13   8     1294.57     1124.89     23.52 o 
   5  13   8      246.15      250.12     16.51 o 
   7  13   8      217.98      245.35     12.99 o 
   8  13   8        6.10        3.81      6.35 o 
   9  13   8      366.27      347.87     11.51 o 
  10  13   8      101.04       95.20     16.50 o 
  11  13   8       27.57       34.27     15.23 o 
  -3  14   8      139.29      150.16     13.96 o 
  -2  14   8      708.85      697.06     17.78 o 
  -1  14   8      134.68      134.56     12.99 o 
   0  14   8      545.63      550.81     13.00 o 
   1  14   8      462.27      443.33     12.10 o 
   2  14   8        2.72       -5.43      7.50 o 
   3  14   8       15.10       23.67      7.59 o 
   4  14   8       31.62       21.62     12.99 o 
   6  14   8      306.23      306.91     13.00 o 
   7  14   8       69.54       74.89     13.96 o 
   8  14   8        0.63       -5.90      4.95 o 
   9  14   8       20.35       19.04      7.62 o 
  10  14   8      118.84      119.37     12.69 o 
  -2  15   8       22.41       17.44      8.21 o 
  -1  15   8       11.80       16.50      8.21 o 
   0  15   8      346.38      402.81     14.31 o 
   1  15   8      322.84      297.21     11.67 o 
   2  15   8       40.46       38.76      8.49 o 
   3  15   8      288.40      283.93     12.10 o 
   4  15   8      442.33      415.27     20.32 o 
   6  15   8      188.11      220.90     17.77 o 
   7  15   8      686.42      645.32     17.90 o 
   8  15   8      224.35      242.49     19.04 o 
   9  15   8      472.37      435.97     25.40 o 
  10  15   8      197.79      182.81     12.70 o 
  -1  16   8        0.00        2.74     13.33 o 
   0  16   8      308.73      295.03     14.31 o 
   1  16   8      166.30      189.15     15.23 o 
   2  16   8      312.28      285.68     16.51 o 
   3  16   8      397.77      411.43     20.32 o 
   6  16   8        1.14       11.42     12.69 o 
   7  16   8       16.98       21.58     13.96 o 
   8  16   8        4.67        2.54     11.42 o 
   9  16   8      150.04      163.17     12.99 o 
   0  17   8      129.71      101.41     31.74 o 
   1  17   8      123.60       81.47     59.03 o 
   2  17   8        4.59       11.42     12.69 o 
   3  17   8       11.98       10.15     11.42 o 
   6  17   8        1.31        2.54     10.15 o 
   7  17   8       74.21       87.58     17.77 o 
   8  17   8        0.19        0.00     10.15 o 
   3  18   8       88.48       93.93     16.50 o 
   5  18   8       89.50      195.48     21.58 o 
  -3 -13   9       35.08       37.08     27.92 o 
  -2 -13   9       35.01       23.51     20.94 o 
  -1 -13   9      127.11       93.20     60.30 o 
   0 -13   9       88.44       67.38     38.72 o 
   1 -13   9       39.47       14.71     13.33 o 
  -5 -12   9       24.01       10.60     10.79 o 
  -4 -12   9       30.52       23.80     19.67 o 
  -3 -12   9       12.69        5.08      7.93 o 
  -2 -12   9       83.31       65.30     41.89 o 
  -1 -12   9      170.76      190.20     13.33 o 
   0 -12   9      152.39      150.18     10.06 o 
   1 -12   9      114.41      134.02     12.47 o 
   2 -12   9       62.11       63.74      8.84 o 
   3 -12   9        1.52        5.08      7.62 o 
  -6 -11   9        1.95        1.03      7.01 o 
  -5 -11   9        1.21        5.78      7.93 o 
  -4 -11   9       29.83       19.87     17.14 o 
  -3 -11   9       24.68       22.31     15.23 o 
  -2 -11   9      136.14      115.86     10.06 o 
  -1 -11   9       25.33       16.72      7.28 o 
   0 -11   9      447.71      476.75     13.72 o 
   1 -11   9        0.10        4.35      6.09 o 
   2 -11   9      143.64      143.92     10.22 o 
   3 -11   9      492.98      514.22     12.48 o 
   4 -11   9       74.26       58.11      5.85 o 
   5 -11   9      172.92      158.85      9.02 o 
  -7 -10   9        0.03        1.59      7.01 o 
  -6 -10   9       24.33        7.05      7.93 o 
  -5 -10   9       33.88       26.11     19.67 o 
  -4 -10   9       18.39       16.78     13.96 o 
  -3 -10   9       14.10       15.51      7.93 o 
  -2 -10   9       62.00       33.47      9.08 o 
  -1 -10   9        5.48        6.48      6.91 o 
   0 -10   9        0.61       -0.85      7.93 o 
   1 -10   9      271.43      229.78     11.10 o 
   2 -10   9      134.63      134.05      8.84 o 
   3 -10   9        0.28       -1.85      4.88 o 
   4 -10   9        9.50        8.53      3.62 o 
   5 -10   9       11.64        8.95      4.39 o 
   6 -10   9       64.83       45.82      5.81 o 
  -7  -9   9      130.54      163.06     14.03 o 
  -6  -9   9      156.00      152.06     20.95 o 
  -5  -9   9      104.84      107.78      9.75 o 
  -4  -9   9       48.23       36.07      9.08 o 
  -3  -9   9      130.73      122.47      9.14 o 
  -2  -9   9        2.31        0.00      4.22 o 
  -1  -9   9       36.56       28.51      7.01 o 
   0  -9   9       87.44       87.17      9.75 o 
   1  -9   9       80.90       74.53      7.59 o 
   2  -9   9       10.71        9.20      7.01 o 
   3  -9   9      282.32      311.70      9.75 o 
   4  -9   9       17.74       14.34      3.78 o 
   5  -9   9        3.21        5.18      3.52 o 
   6  -9   9        7.80        6.77      3.66 o 
   7  -9   9       62.30       49.35      5.02 o 
  -8  -8   9        1.86        1.52      6.69 o 
  -7  -8   9        7.76        2.79      6.69 o 
  -6  -8   9      971.20      997.75     21.34 o 
  -5  -8   9       21.42       16.94      8.84 o 
  -4  -8   9        2.26        5.44      6.09 o 
  -3  -8   9      922.27      883.38     30.50 o 
  -2  -8   9      393.81      399.08     11.57 o 
  -1  -8   9      452.52      508.48     14.64 o 
   0  -8   9      133.90       92.30      7.59 o 
   1  -8   9      141.15      138.33      8.89 o 
   2  -8   9      785.03      779.52     13.39 o 
   3  -8   9       45.57       59.17      7.93 o 
   4  -8   9        0.89        4.99      3.75 o 
   5  -8   9      861.86      881.59     10.70 o 
   6  -8   9      308.23      312.59      9.70 o 
   7  -8   9        8.74        8.40      3.90 o 
   8  -8   9        0.00        0.98      2.48 o 
  -8  -7   9        3.20        6.08     10.66 o 
  -7  -7   9     1511.39     1562.72     26.70 o 
  -6  -7   9       37.05       31.38      7.93 o 
  -5  -7   9      556.46      584.84     13.73 o 
  -4  -7   9      620.67      582.52     17.78 o 
  -3  -7   9      427.27      370.58     22.86 o 
  -2  -7   9     2133.27     2108.92     35.65 o 
  -1  -7   9      584.59      591.08     12.48 o 
   0  -7   9      415.76      394.93     10.07 o 
   1  -7   9      217.55      200.61      4.50 o 
   2  -7   9       19.19       25.31      4.27 o 
   3  -7   9      438.23      418.83      7.74 o 
   4  -7   9      138.26      152.46      7.79 o 
   5  -7   9      352.47      384.95      6.41 o 
   6  -7   9      271.40      262.92      6.56 o 
   7  -7   9      108.21       97.59      5.66 o 
   8  -7   9      591.48      570.40     25.12 o 
  -8  -6   9      253.34      259.59     11.83 o 
  -7  -6   9      420.51      412.74     11.07 o 
  -6  -6   9      219.05      226.89      9.36 o 
  -5  -6   9      384.32      419.28     11.02 o 
  -4  -6   9        7.73       11.42      6.81 o 
  -3  -6   9      732.25      718.31     20.33 o 
  -2  -6   9      337.71      351.27      9.76 o 
  -1  -6   9      910.92      959.38     16.52 o 
   0  -6   9      532.13      519.36      8.26 o 
   1  -6   9        0.12       -0.25      2.11 o 
   2  -6   9      406.28      411.01      6.92 o 
   3  -6   9       78.03       71.97      4.22 o 
   4  -6   9      596.37      636.57     16.51 o 
   5  -6   9       63.01       50.61      3.85 o 
   6  -6   9       64.78       64.02      4.19 o 
   7  -6   9      872.37      938.11     10.25 o 
   8  -6   9      127.48      123.75      5.08 o 
   9  -6   9        8.04       -0.63      5.38 o 
  -9  -5   9       29.25       30.51      5.15 o 
  -8  -5   9       70.46       79.89      7.30 o 
  -7  -5   9      313.61      283.77      7.33 o 
  -6  -5   9      707.46      736.40     10.98 o 
  -5  -5   9       54.69       63.94      7.59 o 
  -4  -5   9      340.25      339.28      4.67 o 
  -3  -5   9      142.75      138.59      3.81 o 
  -2  -5   9       23.45       21.49      2.48 o 
  -1  -5   9      338.07      363.74      6.35 o 
   0  -5   9      308.82      290.10      5.08 o 
   1  -5   9      311.10      325.31      8.89 o 
   2  -5   9      861.08      967.14     15.89 o 
   3  -5   9      207.35      201.91      6.28 o 
   4  -5   9      361.80      377.17      7.68 o 
   5  -5   9      660.54      702.44     11.27 o 
   6  -5   9      141.09      123.68      4.85 o 
   7  -5   9      136.68      124.43      4.31 o 
   8  -5   9       60.19       57.85      4.10 o 
   9  -5   9      169.95      148.66     19.24 o 
  10  -5   9        8.50       22.57     15.87 o 
  -9  -4   9        0.20       -1.89      3.81 o 
  -8  -4   9      246.94      233.18      7.73 o 
  -7  -4   9       57.14       68.61      6.26 o 
  -6  -4   9      250.13      257.00      7.54 o 
  -5  -4   9        6.23        9.94      3.82 o 
  -4  -4   9        1.29        7.25      3.81 o 
  -3  -4   9       60.98       60.93      7.62 o 
  -2  -4   9      118.55      118.06      8.89 o 
  -1  -4   9      781.00      798.87     24.78 o 
   0  -4   9      136.54      144.62      3.65 o 
   1  -4   9      190.64      157.04      5.08 o 
   2  -4   9      407.51      418.39      6.82 o 
   3  -4   9       22.66       20.57      3.05 o 
   4  -4   9      276.52      254.35      8.89 o 
   5  -4   9      507.50      497.93     11.20 o 
   6  -4   9     1378.14     1407.69     12.96 o 
   7  -4   9      458.38      480.95     11.58 o 
   8  -4   9       37.68       34.82      5.13 o 
   9  -4   9        2.66        3.97      2.88 o 
  -9  -3   9      541.20      567.59     10.88 o 
  -8  -3   9      100.67      110.57      6.51 o 
  -7  -3   9      525.74      523.20     10.20 o 
  -6  -3   9      118.76      142.19      5.77 o 
  -5  -3   9      171.44      164.13      5.38 o 
  -4  -3   9      268.19      312.36     11.43 o 
  -3  -3   9      255.87      259.03     10.16 o 
  -2  -3   9      153.60      156.16      8.89 o 
  -1  -3   9      128.29      128.22      7.62 o 
   0  -3   9       88.01      115.81      3.41 o 
   1  -3   9       69.72       78.96      3.96 o 
   2  -3   9      241.09      256.50      5.17 o 
   3  -3   9      938.19      940.82     15.26 o 
   4  -3   9      276.37      278.89      7.02 o 
   5  -3   9      136.08      140.04      6.34 o 
   6  -3   9      128.04      120.09      6.09 o 
   7  -3   9      364.79      357.85      8.02 o 
   8  -3   9      465.38      508.01     12.27 o 
   9  -3   9      202.52      197.83      6.03 o 
  10  -3   9       13.07        8.99      2.77 o 
  -9  -2   9        6.53       11.16      5.67 o 
  -8  -2   9        1.12        2.63      4.48 o 
  -7  -2   9      288.79      294.38      8.53 o 
  -6  -2   9       71.93       75.07     12.82 o 
  -5  -2   9       33.57       28.95      4.64 o 
  -4  -2   9      273.43      276.81     15.24 o 
  -3  -2   9      148.45      156.15     12.70 o 
  -2  -2   9        1.10        2.54      7.62 o 
  -1  -2   9      298.53      299.71     10.16 o 
   0  -2   9      542.10      467.57      8.09 o 
   1  -2   9      432.30      475.84      5.86 o 
   2  -2   9      841.23      859.59      8.92 o 
   3  -2   9      757.22      853.59      8.01 o 
   4  -2   9      391.51      382.56      5.35 o 
   5  -2   9      294.23      255.50      5.75 o 
   6  -2   9      691.79      721.32      8.74 o 
   7  -2   9      296.55      298.50      5.16 o 
   8  -2   9       51.38       60.82      4.60 o 
   9  -2   9     1107.03     1133.12     19.70 o 
  10  -2   9       75.89       84.72      5.81 o 
  11  -2   9       16.93       23.25      8.49 o 
  -9  -1   9      173.74      176.34      6.82 o 
  -8  -1   9        9.51        8.39      4.39 o 
  -7  -1   9       49.73       48.88      4.61 o 
  -6  -1   9      102.57       97.74      5.78 o 
  -5  -1   9     1088.71     1078.07     24.15 o 
  -4  -1   9      308.04      317.47     10.16 o 
  -3  -1   9     2054.75     2059.68     28.02 o 
  -2  -1   9      205.53      208.23      8.89 o 
  -1  -1   9       68.67       92.64      5.55 o 
   0  -1   9       14.20       26.90      3.59 o 
   1  -1   9      365.23      481.96      7.59 o 
   2  -1   9      629.56      555.18      6.34 o 
   3  -1   9       60.21       81.75      3.87 o 
   4  -1   9       28.47       27.71      2.93 o 
   5  -1   9      684.85      779.63      7.80 o 
   6  -1   9       74.84       82.38      3.52 o 
   7  -1   9      313.44      302.38      5.16 o 
   8  -1   9      826.38      784.61      8.31 o 
   9  -1   9       25.71       24.11      3.35 o 
  10  -1   9        0.50        4.34      5.16 o 
  11  -1   9      206.21      213.28     16.50 o 
  -9   0   9       11.37        8.67      5.49 o 
  -8   0   9      224.88      231.85      7.36 o 
  -7   0   9        1.26        3.36      3.62 o 
  -6   0   9      366.58      372.76      8.08 o 
  -5   0   9        0.09        1.27      7.62 o 
  -4   0   9       78.31       69.82      7.62 o 
  -3   0   9        0.04       12.15      9.52 o 
  -2   0   9       41.94       87.97     39.98 o 
  -1   0   9       91.41       64.74      6.35 o 
   0   0   9      300.12      294.45     17.78 o 
   1   0   9     1161.80     1141.08     13.41 o 
   2   0   9     1416.93     1307.47     13.50 o 
   3   0   9     2494.28     2469.77     17.55 o 
   4   0   9     1598.63     1445.34     11.26 o 
   5   0   9      250.05      242.17      4.40 o 
   6   0   9       82.46       73.51      3.36 o 
   7   0   9      178.20      183.86      5.23 o 
   8   0   9      277.43      299.60      5.81 o 
   9   0   9       83.20       75.19      5.75 o 
  10   0   9       71.63       65.50      4.48 o 
  11   0   9        6.65        0.63      1.79 o 
  -9   1   9      106.52      102.39      6.27 o 
  -8   1   9      291.48      294.09      6.82 o 
  -7   1   9        2.72        3.81      5.16 o 
  -6   1   9        2.18        2.54      3.59 o 
  -5   1   9      902.22      946.86     21.61 o 
  -4   1   9      139.79      115.53     11.43 o 
  -3   1   9      413.70      380.73      8.22 o 
  -2   1   9     2328.23     2412.13     23.88 o 
  -1   1   9      592.36      556.59     10.78 o 
   0   1   9      300.18      292.11      6.29 o 
   1   1   9     6063.03     6763.61     52.65 o 
   2   1   9     1029.43      869.42     10.31 o 
   3   1   9      134.32      138.39      4.88 o 
   4   1   9      372.64      370.74      5.35 o 
   5   1   9      141.07      129.53      3.66 o 
   6   1   9       14.52       14.63      3.45 o 
   7   1   9       36.89       41.07      3.75 o 
   8   1   9      638.79      660.79      9.42 o 
   9   1   9      104.28      117.31      4.88 o 
  10   1   9       77.56       78.04      4.48 o 
  11   1   9      126.65      116.64      7.74 o 
  12   1   9       10.41       11.42     11.42 o 
  -9   2   9       46.81       33.12      6.01 o 
  -8   2   9      409.92      349.56      7.74 o 
  -7   2   9        1.96        8.14      5.16 o 
  -6   2   9       96.55      100.84      5.78 o 
  -5   2   9       11.15       20.31      6.35 o 
  -4   2   9      458.95      481.61     11.20 o 
  -3   2   9        0.03        4.38      4.88 o 
  -2   2   9      245.13      239.07      8.49 o 
  -1   2   9       16.17       16.02      4.22 o 
   0   2   9      983.00      932.34     10.79 o 
   1   2   9      292.04      298.55      6.29 o 
   2   2   9     2859.44     2854.90     23.92 o 
   3   2   9        3.02        0.63      2.69 o 
   4   2   9     1954.03     1961.71     15.06 o 
   5   2   9      355.71      379.34      5.59 o 
   6   2   9       39.33       26.84      3.33 o 
   7   2   9     1025.14     1049.15     11.15 o 
   8   2   9       13.95       13.00      3.52 o 
   9   2   9        6.35        7.05      2.83 o 
  10   2   9      210.71      227.74      7.47 o 
  11   2   9       96.68      112.66      5.78 o 
  -9   3   9       23.11        4.96      4.41 o 
  -8   3   9      168.16      152.63      6.51 o 
  -7   3   9      214.99      212.87      8.96 o 
  -6   3   9        1.05        2.54      7.62 o 
  -5   3   9       27.59       28.26      3.96 o 
  -4   3   9     1389.97     1468.26     15.21 o 
  -3   3   9      494.62      520.58     13.34 o 
  -2   3   9        0.01        7.33      3.96 o 
  -1   3   9      219.11      260.03      7.02 o 
   0   3   9     1948.68     2053.68     19.76 o 
   1   3   9      518.63      557.35      9.53 o 
   2   3   9        8.48        4.23      3.41 o 
   3   3   9       87.53       75.97      5.71 o 
   4   3   9       53.12       79.99      4.49 o 
   5   3   9      515.97      527.74      6.60 o 
   6   3   9       20.36        8.46      2.93 o 
   7   3   9      711.19      766.15      9.19 o 
   8   3   9      152.25      148.20      5.03 o 
   9   3   9       25.11       18.12      4.76 o 
  10   3   9      112.94      103.26      4.71 o 
  11   3   9       58.75       54.54      5.16 o 
  12   3   9       93.80       90.26     10.14 o 
  -8   4   9       40.55       44.09      7.59 o 
  -7   4   9        0.85       -3.81      5.38 o 
  -6   4   9        7.98        3.81      5.08 o 
  -5   4   9        9.72        9.81      4.41 o 
  -4   4   9      163.78      161.39      5.39 o 
  -3   4   9      291.80      336.33      6.69 o 
  -2   4   9      109.30      110.37      6.09 o 
  -1   4   9       14.75       16.50      4.22 o 
   0   4   9      907.80      951.16     16.53 o 
   1   4   9      126.12      148.81      6.35 o 
   2   4   9        9.93        0.63      2.69 o 
   3   4   9        0.00        5.08      4.22 o 
   4   4   9       80.83       66.23      4.49 o 
   5   4   9        2.84        5.08      2.93 o 
   6   4   9      378.99      348.84      6.08 o 
   7   4   9      569.87      565.78      7.80 o 
   8   4   9      289.34      259.15      6.96 o 
   9   4   9      155.32      149.25      5.72 o 
  10   4   9       14.83       12.61      6.69 o 
  11   4   9       34.06       33.53      4.88 o 
  12   4   9      136.11      123.68      5.78 o 
  -8   5   9       14.59       17.35      4.54 o 
  -7   5   9        3.46        2.54      4.22 o 
  -6   5   9       51.27       53.14      5.71 o 
  -5   5   9       35.49       34.66      4.88 o 
  -4   5   9      383.99      412.50      7.59 o 
  -3   5   9       27.37       31.49      4.41 o 
  -2   5   9     1373.17     1465.30     28.63 o 
  -1   5   9     1159.71     1166.59     14.31 o 
   0   5   9      558.11      568.18      9.76 o 
   1   5   9      479.64      429.99      7.60 o 
   2   5   9       29.11       32.63      3.96 o 
   3   5   9      422.74      411.08     10.78 o 
   4   5   9      233.14      267.93      6.69 o 
   5   5   9      746.43      672.39      9.89 o 
   6   5   9     1284.41     1382.62     13.38 o 
   7   5   9      134.40      136.69      6.14 o 
   8   5   9        0.18       -1.69      2.93 o 
   9   5   9       10.67        8.01      3.90 o 
  10   5   9      410.43      411.95      8.00 o 
  11   5   9      553.26      545.95      9.31 o 
  12   5   9      158.71      166.63      7.65 o 
  -8   6   9       27.05       25.39     11.42 o 
  -7   6   9      342.93      344.89      9.61 o 
  -6   6   9        1.49       -1.27      3.05 o 
  -5   6   9      475.78      494.21      9.62 o 
  -4   6   9     1916.04     1947.16     18.84 o 
  -3   6   9      245.46      204.56      5.78 o 
  -2   6   9       47.63       47.10      4.49 o 
  -1   6   9        3.02        5.08      4.22 o 
   0   6   9        0.01        0.95      3.27 o 
   1   6   9      923.53     1082.72     14.05 o 
   2   6   9       68.09       80.50      4.88 o 
   3   6   9     2826.22     2749.13     30.64 o 
   4   6   9      136.13      114.20      5.78 o 
   5   6   9       64.83       74.26      5.39 o 
   6   6   9     1547.48     1543.61     17.03 o 
   7   6   9       11.11       10.09      4.01 o 
   8   6   9      576.36      570.72      8.74 o 
   9   6   9       43.16       54.11      5.34 o 
  10   6   9      230.80      231.02      9.26 o 
  11   6   9      142.67      159.46      8.26 o 
  12   6   9       39.95       38.63      5.78 o 
  -7   7   9      126.69      120.36      8.84 o 
  -6   7   9        0.44        0.00      2.69 o 
  -5   7   9      518.59      544.12      8.85 o 
  -4   7   9     1094.95     1089.27     14.30 o 
  -3   7   9      397.55      383.58     14.60 o 
  -2   7   9      113.83      112.42      8.89 o 
  -1   7   9     2425.94     2429.42     22.53 o 
   0   7   9        0.02        0.48      3.27 o 
   1   7   9      418.14      443.15      8.89 o 
   2   7   9      456.09      434.78      8.50 o 
   3   7   9     2456.02     2375.89     24.49 o 
   4   7   9      184.91      195.58      6.69 o 
   5   7   9      235.37      231.88      7.59 o 
   6   7   9      191.63      201.61      7.59 o 
   7   7   9       19.16       22.19      4.23 o 
   8   7   9        0.86        1.41      3.33 o 
   9   7   9      391.80      381.50      8.62 o 
  10   7   9        3.96        3.42      4.18 o 
  11   7   9      470.47      480.10      9.70 o 
  12   7   9      266.08      253.80      8.16 o 
  -7   8   9      123.21       91.60     29.83 o 
  -6   8   9      310.40      316.25      7.02 o 
  -5   8   9        1.31        3.46      4.88 o 
  -4   8   9       55.44       61.68      4.88 o 
  -3   8   9      282.44      307.55      8.84 o 
  -2   8   9      204.73      208.85      7.68 o 
  -1   8   9       82.24       72.87      6.53 o 
   0   8   9      530.79      544.88      9.40 o 
   1   8   9      632.93      683.41     10.30 o 
   2   8   9      222.05      208.64      8.22 o 
   3   8   9       61.82       60.37      6.53 o 
   4   8   9      138.19      137.68      8.21 o 
   5   8   9      363.44      319.11      8.50 o 
   6   8   9      277.58      299.77      9.80 o 
   7   8   9       85.16       76.53      5.34 o 
   8   8   9       16.40        9.22      4.01 o 
   9   8   9      180.70      206.90      7.92 o 
  10   8   9      998.97     1006.28     13.95 o 
  11   8   9        0.34        0.75      3.87 o 
  12   8   9        3.18        0.42      4.27 o 
  -6   9   9        5.35        6.98      3.59 o 
  -5   9   9       10.11        8.46      3.96 o 
  -4   9   9      119.61      113.64     11.42 o 
  -3   9   9      212.05      197.75      6.69 o 
  -2   9   9     1558.09     1655.75     20.11 o 
  -1   9   9      238.04      237.35      9.14 o 
   0   9   9      381.33      382.60     10.16 o 
   1   9   9      898.22      861.71     12.71 o 
   2   9   9      874.50      875.97     13.01 o 
   3   9   9       92.19      109.10     10.29 o 
   4   9   9       64.61       76.08      6.69 o 
   5   9   9        9.39        8.04      5.68 o 
   6   9   9      258.24      242.56     10.98 o 
   7   9   9       96.16      121.86     10.06 o 
   8   9   9      101.47       88.60      6.37 o 
   9   9   9      572.84      579.85     11.10 o 
  10   9   9      175.87      192.14      7.55 o 
  11   9   9        6.47        8.47      5.02 o 
  12   9   9        4.05        3.15      6.03 o 
  -6  10   9        5.52        3.17      3.59 o 
  -5  10   9      148.69      145.25      7.50 o 
  -4  10   9       97.57       92.91      7.01 o 
  -3  10   9        1.03        1.27      3.59 o 
  -2  10   9      178.48      172.73      7.62 o 
  -1  10   9       76.37       80.15      6.28 o 
   0  10   9      326.69      318.60     10.79 o 
   1  10   9      520.91      502.46     10.30 o 
   2  10   9       10.90        7.80      6.09 o 
   3  10   9      331.76      322.77     10.77 o 
   4  10   9      178.22      172.83     10.06 o 
   5  10   9      503.22      485.38     21.59 o 
   6  10   9       30.68       25.89      6.69 o 
   7  10   9       31.73       39.36      7.95 o 
   8  10   9      343.88      334.73      8.40 o 
   9  10   9      123.11      115.14      6.90 o 
  10  10   9        0.66        3.49      4.61 o 
  11  10   9        1.16        0.36      5.02 o 
  12  10   9       88.89       79.63      8.60 o 
  -5  11   9       62.09       56.88      7.62 o 
  -4  11   9       94.18       92.56      6.35 o 
  -3  11   9       31.13       33.37      6.53 o 
  -2  11   9       28.09       22.64      6.34 o 
  -1  11   9      100.14      105.29      8.21 o 
   0  11   9        8.04        7.07      6.09 o 
   1  11   9      447.61      444.97     10.67 o 
   2  11   9      455.22      457.01     11.20 o 
   3  11   9      159.24      159.22     10.33 o 
   4  11   9     2131.84     2147.58     27.51 o 
   5  11   9       43.21       54.02      7.62 o 
   6  11   9      263.91      262.30     12.09 o 
   7  11   9     1214.44     1164.37     20.77 o 
   8  11   9       30.19       32.86      6.66 o 
   9  11   9      317.41      314.09      8.55 o 
  10  11   9      595.88      595.74     12.86 o 
  11  11   9        7.16       11.41      5.77 o 
  12  11   9      112.44      110.54      9.12 o 
  -5  12   9      159.09      168.71      8.84 o 
  -4  12   9      390.96      383.66      9.40 o 
  -3  12   9       16.44       16.18      6.53 o 
  -2  12   9      129.85      120.22      7.59 o 
  -1  12   9       14.14       10.15      5.38 o 
   0  12   9      174.40      155.06      8.49 o 
   1  12   9        4.35        1.27      4.49 o 
   2  12   9      118.13      103.98      8.49 o 
   3  12   9        3.76        9.52      6.28 o 
   4  12   9       33.35       51.50      7.59 o 
   5  12   9      215.51      198.01     12.19 o 
   6  12   9       11.07       12.69      7.18 o 
   7  12   9       45.11       25.98      7.59 o 
   8  12   9       78.72       78.14      6.45 o 
   9  12   9       24.13       18.02      6.34 o 
  10  12   9       27.42       27.17      7.40 o 
  11  12   9       32.20       50.60      8.16 o 
  -4  13   9      185.52      190.59     10.06 o 
  -3  13   9        3.06        4.08      5.55 o 
  -2  13   9      342.25      345.49     10.30 o 
  -1  13   9      347.64      315.58     12.70 o 
   0  13   9        0.66        0.81      4.88 o 
   1  13   9       18.03       17.01      6.69 o 
   2  13   9      183.79      171.46     16.50 o 
   3  13   9        2.58       11.08      6.69 o 
   4  13   9      289.01      239.66     13.38 o 
   5  13   9       47.76       41.54      8.49 o 
   6  13   9       80.12      176.05     74.26 o 
   7  13   9     1964.48     1803.67     33.09 o 
   8  13   9      107.57      116.78     13.96 o 
   9  13   9       35.19       29.16      6.27 o 
  10  13   9      298.53      288.20     11.51 o 
  11  13   9        7.32       10.15      8.88 o 
  -3  14   9       66.72       69.08      8.65 o 
  -2  14   9      247.39      261.10     12.70 o 
  -1  14   9      758.47      733.03     16.79 o 
   0  14   9       18.62       35.15     11.56 o 
   1  14   9      479.69      435.07     14.21 o 
   2  14   9      429.50      393.12     14.04 o 
   3  14   9        7.13        3.03      7.50 o 
   4  14   9      557.94      427.81     16.44 o 
   5  14   9     1896.14     1756.66     35.63 o 
   6  14   9      113.89      107.16     10.66 o 
   7  14   9      717.61      647.90     22.87 o 
   8  14   9      179.66      177.09     12.47 o 
   9  14   9      550.75      553.10     16.60 o 
  10  14   9       99.88       79.71      8.45 o 
  -2  15   9       20.37       21.07      6.69 o 
  -1  15   9        0.02        2.61      6.69 o 
   0  15   9       84.11       89.49     14.28 o 
   1  15   9        6.64       16.43      7.59 o 
   2  15   9      281.08      268.50     12.10 o 
   3  15   9       78.65       72.93      9.39 o 
   4  15   9       53.68       51.34     11.91 o 
   5  15   9      192.42      191.70     16.50 o 
   6  15   9       58.56       52.04     10.29 o 
   7  15   9      200.95      196.87     12.99 o 
   9  15   9       50.07       47.20      8.65 o 
  10  15   9       91.34       95.31     12.09 o 
  -1  16   9        9.67        8.88      7.82 o 
   0  16   9       11.70       19.10      9.39 o 
   1  16   9      133.18      109.30     10.29 o 
   2  16   9       79.38       56.69      9.39 o 
   3  16   9       54.64       64.11     10.29 o 
   4  16   9       40.88       28.56      9.87 o 
   5  16   9        0.29        2.99      7.62 o 
   6  16   9      442.32      438.12     21.59 o 
   9  16   9        8.29       11.42      8.88 o 
   1  17   9      130.48      149.08     11.57 o 
   2  17   9        0.16        3.51      8.65 o 
   3  17   9      139.32       99.02     22.85 o 
   4  17   9        6.57        6.35     11.42 o 
   5  17   9        2.19      -16.50     12.69 o 
   6  17   9       24.52       21.58     15.23 o 
  -3 -12  10      178.58      184.25     12.81 o 
  -2 -12  10        5.46        4.09     11.89 o 
  -1 -12  10      104.24       75.47     54.58 o 
   0 -12  10      112.46      116.93     67.91 o 
   1 -12  10       28.96       39.16      8.84 o 
   2 -12  10      260.64      264.96     13.33 o 
  -5 -11  10       60.48       29.62     26.66 o 
  -4 -11  10       66.68       37.37     36.81 o 
  -3 -11  10        6.59        9.00      9.75 o 
  -2 -11  10       69.90       22.90     26.02 o 
  -1 -11  10       27.79       15.09     10.15 o 
   0 -11  10        0.14       -0.10      5.78 o 
   1 -11  10       90.50       68.82      8.84 o 
   2 -11  10        9.32        7.19      6.69 o 
   3 -11  10       22.87       29.56      9.14 o 
   4 -11  10       48.87       52.72      7.93 o 
  -6 -10  10        0.00        1.69      7.95 o 
  -5 -10  10       80.16       53.76     38.08 o 
  -4 -10  10      187.54      171.11     14.63 o 
  -3 -10  10        9.21        7.05     11.89 o 
  -2 -10  10        6.66        2.12      6.69 o 
  -1 -10  10      274.56      282.72     11.90 o 
   0 -10  10       94.36      104.56     17.14 o 
   1 -10  10      145.98      130.43     11.90 o 
   2 -10  10       70.93       68.38      7.93 o 
   3 -10  10      175.78      184.16     14.63 o 
   4 -10  10        0.11        7.91      5.78 o 
   5 -10  10      191.18      200.91     10.94 o 
  -6  -9  10       13.92        3.73      7.01 o 
  -5  -9  10       10.46       11.85     10.79 o 
  -4  -9  10       96.94       90.34     58.39 o 
  -3  -9  10      121.78      102.83     10.06 o 
  -2  -9  10        4.60        8.12      6.69 o 
  -1  -9  10      750.71      777.15     17.49 o 
   0  -9  10      292.52      302.23     13.07 o 
   1  -9  10      186.52      198.65     11.10 o 
   2  -9  10      313.01      307.43     12.09 o 
   3  -9  10      652.97      657.67     13.38 o 
   4  -9  10       94.77       87.71      9.14 o 
   5  -9  10       78.20       67.28     10.66 o 
   6  -9  10      508.01      511.23      9.94 o 
  -7  -8  10        0.57        0.00      7.01 o 
  -6  -8  10       14.29       10.04      8.96 o 
  -5  -8  10        0.29       -3.30      6.69 o 
  -4  -8  10        4.10        2.54      8.88 o 
  -3  -8  10        1.62        1.46      5.78 o 
  -2  -8  10       32.92       38.86      7.93 o 
  -1  -8  10        0.64       -0.46      4.88 o 
   0  -8  10       29.46       37.24      8.84 o 
   1  -8  10       18.11       19.76      6.09 o 
   2  -8  10        0.01       -0.28      3.96 o 
   3  -8  10       64.81       86.61      7.01 o 
   4  -8  10       25.42       15.82      5.78 o 
   5  -8  10      329.16      356.11     10.94 o 
   6  -8  10        0.60        2.05      3.36 o 
   7  -8  10       56.64       51.77      5.02 o 
  -7  -7  10        1.72        2.47      7.82 o 
  -6  -7  10     1338.74     1416.97     25.88 o 
  -5  -7  10      284.09      304.34     24.12 o 
  -4  -7  10       80.60       94.70      8.84 o 
  -3  -7  10      130.42      109.26      8.84 o 
  -2  -7  10      159.19      174.03      9.75 o 
  -1  -7  10     2199.82     2241.49     57.93 o 
   0  -7  10      590.19      562.90      5.66 o 
   1  -7  10       22.77       18.36      4.33 o 
   2  -7  10     2052.82     2091.63     16.94 o 
   3  -7  10      703.84      677.07      8.90 o 
   4  -7  10      251.59      259.62      6.14 o 
   5  -7  10      245.11      260.07      8.24 o 
   6  -7  10       19.80       20.27      4.23 o 
   7  -7  10       24.91       27.21      4.46 o 
   8  -7  10        2.39        5.37      4.27 o 
  -8  -6  10      307.91      307.03     15.24 o 
  -7  -6  10     1000.74     1034.15     31.13 o 
  -6  -6  10       82.45       94.26      4.62 o 
  -5  -6  10        3.63        1.43      1.24 o 
  -4  -6  10       74.97       74.98      9.08 o 
  -3  -6  10      332.52      361.36     11.57 o 
  -2  -6  10        1.58        2.96      5.16 o 
  -1  -6  10        1.70        1.48      1.24 o 
   0  -6  10        4.51       11.85      2.54 o 
   1  -6  10       29.34       31.85      2.49 o 
   2  -6  10       37.21       36.40      4.44 o 
   3  -6  10      175.33      203.76      7.18 o 
   4  -6  10      351.25      346.69      8.82 o 
   5  -6  10       94.22       86.47      8.49 o 
   6  -6  10       88.56       83.47      4.85 o 
   7  -6  10        0.50        0.73      3.08 o 
   8  -6  10        9.86       10.27      3.99 o 
   9  -6  10        4.14        7.19      6.69 o 
  -8  -5  10        0.53        3.48      4.64 o 
  -7  -5  10        2.47        5.84      3.23 o 
  -6  -5  10      478.59      459.43     21.03 o 
  -5  -5  10      398.70      401.45     18.52 o 
  -4  -5  10       77.48       67.30      3.43 o 
  -3  -5  10     2695.64     2729.95     28.03 o 
  -2  -5  10      883.09      916.27     16.52 o 
  -1  -5  10      206.44      198.31      4.64 o 
   0  -5  10      518.12      498.98      8.15 o 
   1  -5  10     1957.67     1981.73     18.65 o 
   2  -5  10      762.24      768.92     11.93 o 
   3  -5  10       57.92       67.27      4.22 o 
   4  -5  10      393.89      431.75      7.93 o 
   5  -5  10      694.63      667.58     10.30 o 
   6  -5  10        2.89        3.81      3.59 o 
   7  -5  10       11.59       14.42      4.88 o 
   8  -5  10      187.34      200.56      5.75 o 
   9  -5  10      108.08      104.48      9.23 o 
  -8  -4  10      152.23      130.48      6.52 o 
  -7  -4  10      222.44      216.58      7.65 o 
  -6  -4  10      781.18      790.60     11.89 o 
  -5  -4  10     2151.36     2139.43     29.80 o 
  -4  -4  10     1181.30     1156.88     13.40 o 
  -3  -4  10      322.07      302.22     12.70 o 
  -2  -4  10     2186.77     2240.25     34.39 o 
  -1  -4  10      522.91      507.33     13.34 o 
   0  -4  10       87.42       93.12      5.08 o 
   1  -4  10     1656.42     1755.70     29.91 o 
   2  -4  10      568.48      582.44     10.80 o 
   3  -4  10        1.68        7.62      4.49 o 
   4  -4  10        1.67        4.02      5.16 o 
   5  -4  10      512.42      533.98     10.34 o 
   6  -4  10       19.88       18.60      4.49 o 
   7  -4  10      134.95      132.46      9.52 o 
   8  -4  10      464.65      447.83      9.40 o 
   9  -4  10       44.16       29.77      3.81 o 
  10  -4  10      244.17      243.43     12.09 o 
  -8  -3  10       32.33       17.75      5.40 o 
  -7  -3  10       15.53       15.24      4.04 o 
  -6  -3  10      501.47      518.71      8.86 o 
  -5  -3  10     2268.36     2280.29     23.31 o 
  -4  -3  10        0.22        0.00      5.08 o 
  -3  -3  10     1882.03     1929.77     30.55 o 
  -2  -3  10     1995.81     2064.09     30.56 o 
  -1  -3  10      393.91      393.72     17.78 o 
   0  -3  10     1879.81     1821.10    116.51 o 
   1  -3  10      167.59      180.49      5.78 o 
   2  -3  10       27.32       28.84      3.81 o 
   3  -3  10      113.94      117.90      4.71 o 
   4  -3  10      120.88      110.45      4.88 o 
   5  -3  10       20.34       26.17      3.96 o 
   6  -3  10      333.27      382.46      9.14 o 
   7  -3  10      519.50      558.51     10.95 o 
   8  -3  10        0.13       -1.11      3.27 o 
   9  -3  10      418.57      420.98     15.87 o 
  10  -3  10      131.31       99.68     10.79 o 
  -8  -2  10       51.62       47.17      6.08 o 
  -7  -2  10       15.62       18.19      5.13 o 
  -6  -2  10       58.42       42.84      5.78 o 
  -5  -2  10      100.40       93.39      5.38 o 
  -4  -2  10       23.19       20.31      7.62 o 
  -3  -2  10       93.18      104.09      8.89 o 
  -2  -2  10       61.62       60.93      7.62 o 
  -1  -2  10        0.46        2.54      5.08 o 
   0  -2  10        7.40        9.46      4.41 o 
   1  -2  10      248.38      225.05     16.69 o 
   2  -2  10      814.83      787.54      8.84 o 
   3  -2  10      476.19      536.10      7.15 o 
   4  -2  10       15.14       13.91      2.61 o 
   5  -2  10       61.41       74.20      3.66 o 
   6  -2  10      138.83      131.28      5.56 o 
   7  -2  10       21.28       22.58      3.52 o 
   8  -2  10       44.20       30.46      8.89 o 
   9  -2  10       36.74       31.95      6.69 o 
  10  -2  10        9.06        9.31      4.54 o 
  -8  -1  10      349.35      362.35      8.22 o 
  -7  -1  10      241.71      234.48      7.46 o 
  -6  -1  10      947.44     1005.48     26.05 o 
  -5  -1  10        1.38        0.00      3.81 o 
  -4  -1  10      353.99      377.16     12.70 o 
  -3  -1  10     1407.25     1517.63     24.17 o 
  -2  -1  10     1456.83     1463.25     24.18 o 
  -1  -1  10      191.79      213.30      6.69 o 
   0  -1  10      263.61      265.12      6.69 o 
   1  -1  10      493.58      561.62      8.98 o 
   2  -1  10     1512.13     1494.78     12.78 o 
   3  -1  10     2499.33     2588.49     18.09 o 
   4  -1  10       13.65       18.64      2.93 o 
   5  -1  10       20.17       27.30      3.12 o 
   6  -1  10        0.40       -0.69      2.38 o 
   7  -1  10        0.03        1.18      3.12 o 
   8  -1  10      193.16      200.79      5.16 o 
   9  -1  10       93.44       91.85      5.78 o 
  10  -1  10        0.26        6.35      4.41 o 
  11  -1  10      191.44      203.12     16.50 o 
  -8   0  10       32.33       28.00      5.34 o 
  -7   0  10       54.09       45.98      9.52 o 
  -6   0  10      769.49      774.44     12.10 o 
  -5   0  10      300.84      299.67     11.43 o 
  -4   0  10       44.54       33.00      7.62 o 
  -3   0  10      436.56      454.71     17.78 o 
  -2   0  10      821.21      930.46     13.39 o 
  -1   0  10      148.44      160.17      5.78 o 
   0   0  10      622.93      609.68     12.07 o 
   1   0  10      832.55      911.98     12.46 o 
   2   0  10     1655.04     1608.24     16.64 o 
   3   0  10      149.59      180.63      4.28 o 
   4   0  10      879.33      979.93      9.96 o 
   5   0  10      951.38      924.59      9.03 o 
   6   0  10       38.65       42.75      3.36 o 
   7   0  10        6.14        1.52      2.61 o 
   8   0  10      255.52      262.32      5.92 o 
   9   0  10      229.70      251.99      6.46 o 
  10   0  10       15.24       16.99      5.78 o 
  11   0  10        5.69        1.90      2.69 o 
  -8   1  10       53.16       61.17      5.93 o 
  -7   1  10        3.97       12.01      5.38 o 
  -6   1  10       89.85       93.51      6.28 o 
  -5   1  10      212.86      201.87     10.16 o 
  -4   1  10        4.79        5.08      5.08 o 
  -3   1  10       27.84       36.45      6.69 o 
  -2   1  10      246.98      215.38      6.29 o 
  -1   1  10      688.72      822.87     10.78 o 
   0   1  10      883.15      882.05     14.62 o 
   1   1  10      267.37      205.32      7.28 o 
   2   1  10     4019.73     4062.04     33.43 o 
   3   1  10       88.31       89.39      4.88 o 
   4   1  10      166.26      219.90      6.22 o 
   5   1  10       54.95       69.00      3.66 o 
   6   1  10       63.94       72.74      4.11 o 
   7   1  10      201.92      214.58      5.77 o 
   8   1  10      666.98      654.54     11.62 o 
   9   1  10       28.07       23.68      3.62 o 
  10   1  10       18.98       10.22      3.33 o 
  11   1  10        5.30        2.73      2.88 o 
  -8   2  10        6.21        6.82      4.39 o 
  -7   2  10       33.13       31.06      6.69 o 
  -6   2  10       88.97       97.74      8.89 o 
  -5   2  10       58.65       68.54      7.62 o 
  -4   2  10       56.95       63.56      4.88 o 
  -3   2  10        0.25        3.17      3.59 o 
  -2   2  10        0.56        1.63      3.05 o 
  -1   2  10       19.29       25.72      3.96 o 
   0   2  10        0.70        1.99      3.81 o 
   1   2  10       16.95        7.52      5.78 o 
   2   2  10       41.35       23.82      3.96 o 
   3   2  10     1358.98     1385.66     16.12 o 
   4   2  10      584.36      636.13      9.40 o 
   5   2  10      128.97      134.26      4.96 o 
   6   2  10      925.98     1059.48     10.50 o 
   7   2  10       30.60       48.11      4.18 o 
   8   2  10      515.99      524.58      8.19 o 
   9   2  10       74.39       57.50      6.09 o 
  10   2  10      204.90      194.17      7.50 o 
  11   2  10      279.88      306.43      9.38 o 
  12   2  10       17.35        6.77      6.69 o 
  -8   3  10       55.85       59.11      7.95 o 
  -7   3  10       61.55       64.74      6.09 o 
  -6   3  10        0.18        0.00      6.35 o 
  -5   3  10      525.06      520.59      9.40 o 
  -4   3  10       24.65       24.90      4.49 o 
  -3   3  10      275.90      273.56      6.69 o 
  -2   3  10      198.84      215.87      6.28 o 
  -1   3  10     2850.84     2699.79     23.89 o 
   0   3  10      201.90      187.92      5.78 o 
   1   3  10      251.97      283.24      8.22 o 
   2   3  10      105.76      139.75      5.39 o 
   3   3  10      228.05      264.40      7.93 o 
   4   3  10      315.01      308.04      7.18 o 
   5   3  10      385.31      361.79      6.50 o 
   6   3  10      234.21      211.82      8.03 o 
   7   3  10       15.23       25.40      3.52 o 
   8   3  10      290.29      294.63      6.52 o 
   9   3  10      293.03      288.27      7.24 o 
  10   3  10       43.64       54.10      5.77 o 
  11   3  10        4.78        7.90      3.96 o 
  12   3  10       41.89       36.97      5.55 o 
  -8   4  10       61.25       65.02     14.60 o 
  -7   4  10      155.39      173.71      9.75 o 
  -6   4  10      141.81      152.34      8.89 o 
  -5   4  10      577.05      588.80     13.00 o 
  -4   4  10       47.49       49.50      4.88 o 
  -3   4  10      137.68      148.00      5.78 o 
  -2   4  10     1480.80     1459.53     15.73 o 
  -1   4  10        3.91        9.52      3.59 o 
   0   4  10       15.51       15.46      4.41 o 
   1   4  10     2324.68     2303.81     22.87 o 
   2   4  10       47.93       52.04      4.49 o 
   3   4  10        9.04       29.84      4.49 o 
   4   4  10      179.35      193.20      6.35 o 
   5   4  10       52.32       74.31      5.55 o 
   6   4  10      223.88      290.79      7.23 o 
   7   4  10      179.85      168.00      7.03 o 
   8   4  10       37.72       44.87      4.27 o 
   9   4  10      100.67      108.18      5.22 o 
  10   4  10      381.14      377.95     10.37 o 
  11   4  10      229.85      222.98      7.89 o 
  12   4  10        1.44        2.94      4.85 o 
  -8   5  10        9.04        8.29      6.69 o 
  -7   5  10       82.37       67.40      6.34 o 
  -6   5  10        9.68        4.44      3.59 o 
  -5   5  10       10.98        5.92      3.96 o 
  -4   5  10      183.18      173.93      9.39 o 
  -3   5  10        1.00        0.73      3.05 o 
  -2   5  10       20.84       15.19      3.96 o 
  -1   5  10      262.29      259.22      7.50 o 
   0   5  10     1202.66     1238.83     17.17 o 
   1   5  10      814.31      860.86     12.83 o 
   2   5  10      184.97      138.69      6.35 o 
   3   5  10     6287.17     6030.87     48.59 o 
   4   5  10     1133.86     1034.51     13.02 o 
   5   5  10       21.74       18.55      5.38 o 
   6   5  10       25.71       21.15      4.40 o 
   7   5  10       12.75       15.53      4.39 o 
   8   5  10      575.75      575.30     10.81 o 
   9   5  10      346.34      389.22      9.42 o 
  10   5  10      311.95      319.94      7.65 o 
  11   5  10     1564.77     1640.13     18.56 o 
  12   5  10       69.13       66.56      6.69 o 
  -7   6  10        6.66        8.97      6.69 o 
  -6   6  10      422.22      438.04      8.50 o 
  -5   6  10      129.62      149.07      5.78 o 
  -4   6  10      336.38      365.17      7.93 o 
  -3   6  10       63.16       64.38      7.59 o 
  -2   6  10        1.54        3.81      4.41 o 
  -1   6  10      161.44      145.93      6.69 o 
   0   6  10      380.53      352.20      9.14 o 
   1   6  10      500.83      569.18     11.43 o 
   2   6  10       39.25       40.05      5.55 o 
   3   6  10       98.98       80.48      7.01 o 
   4   6  10      109.18       99.17      5.78 o 
   5   6  10      466.96      487.67      9.40 o 
   6   6  10      323.53      307.32     10.07 o 
   7   6  10      406.49      423.32      8.31 o 
   8   6  10      129.41      134.81      6.67 o 
   9   6  10      412.72      410.11      8.22 o 
  10   6  10       76.36       77.23      7.83 o 
  11   6  10       71.57       67.99     17.52 o 
  12   6  10      252.53      241.31      9.30 o 
  -7   7  10       54.43       52.66      6.98 o 
  -6   7  10       14.13       15.42      3.96 o 
  -5   7  10      335.82      350.52     11.57 o 
  -4   7  10     1005.09     1000.17     13.01 o 
  -3   7  10      390.31      410.07      8.50 o 
  -2   7  10       90.93       99.10      7.01 o 
  -1   7  10      294.71      293.69      9.14 o 
   0   7  10       86.43       88.82      5.78 o 
   1   7  10        1.05       -0.18      3.05 o 
   2   7  10      208.52      190.46      7.68 o 
   3   7  10      161.21      181.69      7.18 o 
   4   7  10      431.18      396.85     10.80 o 
   5   7  10      363.41      305.95      8.50 o 
   6   7  10      204.42      195.31      7.59 o 
   7   7  10      238.11      229.41      6.82 o 
   8   7  10      314.85      352.73      8.68 o 
   9   7  10      223.17      212.93      7.26 o 
  10   7  10        3.73        6.19      4.27 o 
  11   7  10       16.38       17.95      6.25 o 
  12   7  10        9.32       11.06      5.02 o 
  -7   8  10       25.92       11.27     13.33 o 
  -6   8  10        0.64        3.81      5.78 o 
  -5   8  10        6.32        8.74      3.96 o 
  -4   8  10       56.92       56.56      8.49 o 
  -3   8  10     1362.76     1469.70     20.98 o 
  -2   8  10       46.13       60.88      6.98 o 
  -1   8  10      381.02      376.40     12.70 o 
   0   8  10      916.58      877.96     14.62 o 
   1   8  10      375.33      330.78      8.50 o 
   2   8  10       18.95       31.06      8.49 o 
   3   8  10       29.38       37.37      5.78 o 
   4   8  10       75.41       92.83      9.75 o 
   5   8  10      305.40      324.94      9.40 o 
   6   8  10      118.50      107.73      7.59 o 
   7   8  10      270.91      255.45      7.84 o 
   8   8  10      150.31      158.98      9.21 o 
   9   8  10       23.12       22.26      5.02 o 
  10   8  10      506.60      492.55     10.95 o 
  11   8  10        1.30        3.11      4.78 o 
  12   8  10        9.12        9.84      5.02 o 
  -6   9  10        1.53        1.90      3.59 o 
  -5   9  10      300.68      309.29      9.75 o 
  -4   9  10      200.33      221.41      7.59 o 
  -3   9  10       10.75       15.23     11.42 o 
  -2   9  10      219.68      206.39      7.59 o 
  -1   9  10      441.47      445.06      9.40 o 
   0   9  10       22.79       20.94      5.39 o 
   1   9  10     1531.54     1562.44     21.63 o 
   2   9  10      149.24      139.29      8.65 o 
   3   9  10      342.29      344.16      9.40 o 
   4   9  10     2049.98     1995.88     22.05 o 
   5   9  10       66.58       85.66      7.59 o 
   6   9  10       42.79       33.39     10.29 o 
   7   9  10     2471.86     2477.66     27.37 o 
   8   9  10       12.50        9.28      6.14 o 
   9   9  10       18.36       13.12      5.49 o 
  10   9  10       22.80       21.85      5.87 o 
  11   9  10        1.45       10.38      5.87 o 
  12   9  10        0.33        1.91      6.27 o 
  -6  10  10      643.10      636.32     16.51 o 
  -5  10  10        0.03        3.81      4.54 o 
  -4  10  10        4.15        2.68      3.96 o 
  -3  10  10     1221.21     1235.32     17.64 o 
  -2  10  10       56.76       70.79      6.98 o 
  -1  10  10      368.40      397.95      9.76 o 
   0  10  10       26.48       23.97      5.78 o 
   1  10  10      448.26      426.42     10.30 o 
   2  10  10       39.17       59.54     10.29 o 
   3  10  10        9.81       10.94      5.78 o 
   4  10  10     2493.79     2503.70     40.14 o 
   5  10  10      877.58      835.08     16.92 o 
   6  10  10      212.99      213.77      9.39 o 
   7  10  10       39.04       48.55      7.62 o 
   8  10  10      248.65      260.77      8.75 o 
   9  10  10      663.50      685.82     11.55 o 
  10  10  10       61.78       70.04      7.55 o 
  11  10  10      131.73      127.85      8.79 o 
  12  10  10      121.51      105.67      9.05 o 
  -5  11  10       58.29       45.42      7.01 o 
  -4  11  10      211.63      226.23      8.49 o 
  -3  11  10        3.53        2.22      5.16 o 
  -2  11  10        5.11        6.35      5.55 o 
  -1  11  10        0.60        3.35      4.88 o 
   0  11  10      691.46      695.69     14.96 o 
   1  11  10      845.23      844.83     14.29 o 
   2  11  10        8.21        9.67      5.78 o 
   3  11  10      732.93      729.15     19.18 o 
   4  11  10      238.65      226.92     10.30 o 
   5  11  10      571.35      600.67     21.60 o 
   6  11  10       46.47       38.62      9.14 o 
   7  11  10       11.83       16.32      9.14 o 
   8  11  10      123.88      107.98      7.54 o 
   9  11  10        1.42        0.94      4.48 o 
  10  11  10      218.07      220.06      9.60 o 
  11  11  10      461.54      505.92     11.55 o 
  -4  12  10       98.97       87.03      9.52 o 
  -3  12  10       24.62       23.43      5.78 o 
  -2  12  10      514.55      568.34     13.84 o 
  -1  12  10      324.32      286.85      9.40 o 
   0  12  10       28.25       31.95      6.69 o 
   1  12  10      203.32      196.25      9.52 o 
   2  12  10        2.57        5.66      5.78 o 
   3  12  10      329.30      310.59     12.88 o 
   4  12  10      264.67      248.80     10.66 o 
   5  12  10       83.23      106.19     11.51 o 
   6  12  10       84.30       70.32     10.10 o 
   7  12  10       10.73       17.84      7.59 o 
   8  12  10      105.46       83.74     39.35 o 
   9  12  10        6.06        1.78      4.60 o 
  10  12  10      152.09      141.12      8.40 o 
  11  12  10       30.15       27.77     10.73 o 
  -3  13  10      228.16      253.70      9.39 o 
  -2  13  10       12.36       15.46      9.75 o 
  -1  13  10      519.88      507.84     14.95 o 
   0  13  10       89.03      101.07      8.49 o 
   1  13  10       11.26        5.76      5.78 o 
   2  13  10     1099.32     1001.50     17.51 o 
   3  13  10        9.31       14.38      6.69 o 
   4  13  10       55.70       68.54     14.28 o 
   5  13  10      613.66      648.08     17.78 o 
   6  13  10       81.08       86.96      9.75 o 
   7  13  10       16.50        9.31     22.21 o 
   8  13  10       38.77       52.56      9.39 o 
   9  13  10       67.63       69.30      9.75 o 
  10  13  10       38.91       41.59      7.03 o 
  11  13  10        9.82        6.71      6.14 o 
  -3  14  10       82.00       73.97     25.39 o 
  -2  14  10        0.96        6.50      6.69 o 
  -1  14  10      512.20      519.23     13.38 o 
   0  14  10       58.75       72.41     10.33 o 
   1  14  10      113.74      122.54     12.06 o 
   2  14  10       95.81       90.22      9.39 o 
   3  14  10       84.92       84.10      9.39 o 
   4  14  10      228.96      217.76     13.97 o 
   5  14  10      680.85      688.14     24.14 o 
   6  14  10      197.35      180.43     12.09 o 
   7  14  10       47.81       53.86     10.29 o 
   8  14  10       13.93       22.85     15.18 o 
   9  14  10      124.81      110.23      8.30 o 
  10  14  10      289.23      282.23     14.28 o 
  -2  15  10       30.07       17.37      7.01 o 
  -1  15  10        9.49        8.29      6.69 o 
   0  15  10      119.35      120.59      9.75 o 
   1  15  10      113.59      110.49     11.51 o 
   2  15  10       13.35       13.73      8.82 o 
   3  15  10      149.10      119.24     19.04 o 
   4  15  10        1.19        6.72      7.59 o 
   5  15  10      871.80      824.53     23.51 o 
   6  15  10      282.32      271.77     16.43 o 
   7  15  10       59.13       43.28     13.38 o 
   8  15  10      185.32      167.57     19.04 o 
   9  15  10       18.37       26.65      9.36 o 
   0  16  10       69.96       60.29     14.60 o 
   1  16  10        4.10       10.73      9.39 o 
   2  16  10      232.53      199.91     12.09 o 
   3  16  10      189.42      152.97     13.62 o 
   4  16  10      102.09       96.47     13.06 o 
   5  16  10      162.00      135.43     12.69 o 
   6  16  10       13.81        7.08     17.13 o 
   7  16  10        2.48       -3.81     12.69 o 
   2  17  10       78.91       45.33     38.71 o 
   3  17  10       14.97       12.06      8.97 o 
   4  17  10       89.03       94.56     18.41 o 
   5  17  10      123.82      119.32     12.99 o 
   6  17  10       14.38        8.88     22.85 o 
  -3 -11  11       10.88        1.97      7.93 o 
  -2 -11  11       15.38        9.96      8.84 o 
  -1 -11  11       76.59       51.45     36.81 o 
   0 -11  11       75.96       44.64     37.45 o 
   1 -11  11        0.25       -3.30      6.69 o 
   2 -11  11       86.22       86.49      9.75 o 
   3 -11  11        6.55        4.17      6.35 o 
  -4 -10  11       23.35       19.52     15.87 o 
  -3 -10  11        0.37       -1.59      7.01 o 
  -2 -10  11        2.98       -0.49      5.78 o 
  -1 -10  11       49.16       22.96     23.48 o 
   0 -10  11      154.63      147.50     12.69 o 
   1 -10  11       18.43       19.60      7.93 o 
   2 -10  11      224.11      230.04     13.72 o 
   3 -10  11       76.83       60.30      8.49 o 
   4 -10  11       11.17        8.42      7.67 o 
  -5  -9  11       29.19       15.31     13.96 o 
  -4  -9  11        4.52        2.70      7.01 o 
  -3  -9  11      144.81      158.39     11.57 o 
  -2  -9  11      192.25      174.87    108.54 o 
  -1  -9  11       66.30       57.43      8.84 o 
   0  -9  11       54.63       61.30      8.49 o 
   1  -9  11      106.48      108.32      8.84 o 
   2  -9  11       19.19        6.35      6.09 o 
   3  -9  11      108.63      115.60      9.96 o 
   4  -9  11        4.12        0.92      4.88 o 
   5  -9  11       23.10       18.02      6.69 o 
   6  -9  11       36.11       36.02      6.69 o 
  -6  -8  11       44.18       26.49     26.02 o 
  -5  -8  11       14.81        8.32      7.93 o 
  -4  -8  11      187.17      160.12     90.77 o 
  -3  -8  11       85.62       98.80      9.75 o 
  -2  -8  11       19.77       40.83      7.93 o 
  -1  -8  11      242.65      206.13     10.66 o 
   0  -8  11       42.55       43.43      8.96 o 
   1  -8  11        0.10        2.03      8.84 o 
   2  -8  11       68.31       78.42      8.96 o 
   3  -8  11       61.23       61.87      5.56 o 
   4  -8  11      217.39      197.49      6.46 o 
   5  -8  11       32.37       21.58      6.28 o 
   6  -8  11       12.42       14.25      5.78 o 
   7  -8  11       47.17       47.55     10.29 o 
  -7  -7  11       14.92        3.61     11.56 o 
  -6  -7  11       14.18        6.57      7.59 o 
  -5  -7  11      449.64      464.35     14.28 o 
  -4  -7  11       25.88       23.13      7.93 o 
  -3  -7  11      329.61      364.08     16.51 o 
  -2  -7  11      193.89      212.72     10.66 o 
  -1  -7  11       11.50       22.69      7.01 o 
   0  -7  11      238.66      219.29      4.57 o 
   1  -7  11      100.34       72.82      5.50 o 
   2  -7  11      250.37      230.95      5.32 o 
   3  -7  11       65.94       56.02      4.04 o 
   4  -7  11      291.79      284.09      8.46 o 
   5  -7  11      106.15       87.32      6.37 o 
   6  -7  11        5.26        5.46      5.22 o 
   7  -7  11      734.13      752.43     14.47 o 
  -7  -6  11       10.31        8.14      8.88 o 
  -6  -6  11      352.13      391.46     16.16 o 
  -5  -6  11       72.20       78.25      6.69 o 
  -4  -6  11      707.06      778.13     16.09 o 
  -3  -6  11      457.92      439.32     12.48 o 
  -2  -6  11      902.11      903.54     21.60 o 
  -1  -6  11       35.35       33.06      3.17 o 
   0  -6  11     1999.95     1998.24     20.37 o 
   1  -6  11      573.07      612.80      9.62 o 
   2  -6  11       62.94       53.91      3.81 o 
   3  -6  11      202.27      184.82      6.34 o 
   4  -6  11      243.27      231.16      7.02 o 
   5  -6  11      335.36      342.01      8.49 o 
   6  -6  11      147.43      159.64      6.79 o 
   7  -6  11       49.32       51.61      5.02 o 
   8  -6  11        1.01        0.63      3.59 o 
  -7  -5  11       67.41       27.90     22.13 o 
  -6  -5  11        0.63        0.90      2.32 o 
  -5  -5  11       58.50       58.22      4.83 o 
  -4  -5  11       17.46       12.86      2.37 o 
  -3  -5  11      451.47      479.33     11.43 o 
  -2  -5  11      209.72      215.10      3.65 o 
  -1  -5  11      322.15      330.72      8.89 o 
   0  -5  11     1003.38     1120.92     12.69 o 
   1  -5  11      183.17      188.58      7.00 o 
   2  -5  11     2421.03     2462.49     22.33 o 
   3  -5  11      424.91      442.73      9.09 o 
   4  -5  11       48.05       46.22      5.78 o 
   5  -5  11      541.76      483.76      9.40 o 
   6  -5  11       32.42       20.94      8.08 o 
   7  -5  11        1.69       -1.27      3.96 o 
   8  -5  11       23.45       27.30      5.39 o 
   9  -5  11        0.00        0.39      2.48 o 
  -7  -4  11      151.08      165.97      6.12 o 
  -6  -4  11      168.59      155.14      5.63 o 
  -5  -4  11      338.57      333.20      9.16 o 
  -4  -4  11        2.40        5.71      2.41 o 
  -3  -4  11     1182.64     1207.79     25.43 o 
  -2  -4  11     1363.66     1382.42     26.71 o 
  -1  -4  11       40.37       43.16      3.50 o 
   0  -4  11     2677.65     2680.27     40.78 o 
   1  -4  11     2235.01     2151.98     21.01 o 
   2  -4  11     1291.13     1256.29     17.17 o 
   3  -4  11     1494.23     1531.66     15.89 o 
   4  -4  11     2405.08     2470.57     23.75 o 
   5  -4  11      229.70      251.69      7.59 o 
   6  -4  11       83.93       85.97      7.28 o 
   7  -4  11      142.10      152.02      7.18 o 
   8  -4  11       92.06       97.44      7.01 o 
   9  -4  11       23.80       20.31     10.15 o 
  -8  -3  11       16.47       17.03      5.12 o 
  -7  -3  11       33.26       27.94      5.56 o 
  -6  -3  11        7.86        4.51      3.18 o 
  -5  -3  11      250.62      238.31      8.21 o 
  -4  -3  11      121.26      125.67     11.42 o 
  -3  -3  11      226.49      220.92     12.70 o 
  -2  -3  11     3441.89     3398.83     47.21 o 
  -1  -3  11       64.83       68.55     10.15 o 
   0  -3  11      241.96      218.90      5.55 o 
   1  -3  11     7497.20     7822.21     83.49 o 
   2  -3  11      101.03      100.94      4.41 o 
   3  -3  11      163.02      186.81      5.38 o 
   4  -3  11     4266.63     4243.09     37.43 o 
   5  -3  11        0.48        4.62      4.41 o 
   6  -3  11      165.18      186.52     10.29 o 
   7  -3  11      277.90      317.15      8.49 o 
   8  -3  11       33.58       27.89      7.01 o 
   9  -3  11       44.14       38.23      6.09 o 
  10  -3  11       83.26       75.45     19.04 o 
  -8  -2  11      267.79      288.49     10.39 o 
  -7  -2  11      414.46      443.13     14.38 o 
  -6  -2  11      308.11      335.80      8.89 o 
  -5  -2  11      333.70      335.16     19.68 o 
  -4  -2  11      432.60      449.58     21.59 o 
  -3  -2  11      608.91      574.21     22.87 o 
  -2  -2  11      252.58      262.83     17.78 o 
  -1  -2  11      161.26      194.24     11.43 o 
   0  -2  11       48.13       48.23      7.62 o 
   1  -2  11      968.93      978.98     13.01 o 
   2  -2  11      410.39      441.35      6.32 o 
   3  -2  11       93.93      119.20      5.63 o 
   4  -2  11      116.95      147.48      5.26 o 
   5  -2  11        0.07        3.81      3.25 o 
   6  -2  11       14.21       14.25      3.36 o 
   7  -2  11      260.60      258.83      7.05 o 
   8  -2  11      609.18      641.83     11.57 o 
   9  -2  11       20.78       21.09      5.16 o 
  10  -2  11      213.87      200.59      8.89 o 
  -8  -1  11        7.11        4.40      4.48 o 
  -7  -1  11        7.54       15.56      4.46 o 
  -6  -1  11      123.09      133.63     10.06 o 
  -5  -1  11       73.33       78.70     10.15 o 
  -4  -1  11       47.80       40.62      8.89 o 
  -3  -1  11       26.08       29.19      7.62 o 
  -2  -1  11       14.16       15.23      7.62 o 
  -1  -1  11      133.81      163.93      6.69 o 
   0  -1  11       10.95        5.71      6.28 o 
   1  -1  11      588.69      553.72      9.40 o 
   2  -1  11      234.84      240.96      6.52 o 
   3  -1  11       68.38       57.63      3.90 o 
   4  -1  11      133.09      148.83      5.34 o 
   5  -1  11       17.89       15.46      3.12 o 
   6  -1  11       17.00       25.91      3.66 o 
   7  -1  11      962.35      878.91     17.81 o 
   8  -1  11      179.91      150.79      9.52 o 
   9  -1  11       31.03       24.09      4.46 o 
  10  -1  11      132.20      132.17     10.16 o 
  -8   0  11       11.03       13.16      4.85 o 
  -7   0  11        7.75        7.27      4.88 o 
  -6   0  11       99.74      102.21      7.68 o 
  -5   0  11      154.49      147.26     10.16 o 
  -4   0  11       71.16       93.93      8.89 o 
  -3   0  11      147.63      144.72     10.16 o 
  -2   0  11      290.15      270.08      7.59 o 
  -1   0  11       22.04       27.75      4.88 o 
   0   0  11        0.21        0.16      3.27 o 
   1   0  11        8.49        5.64      3.96 o 
   2   0  11       26.37       24.77      4.49 o 
   3   0  11        3.48        4.19      2.61 o 
   4   0  11       42.56       46.13      3.87 o 
   5   0  11       90.22       84.92      4.96 o 
   6   0  11        5.62        6.35      2.93 o 
   7   0  11      155.18      149.03      5.03 o 
   8   0  11      110.11      134.19      5.77 o 
   9   0  11        0.33        0.00      2.69 o 
  10   0  11       36.20       45.81      4.99 o 
  11   0  11        7.46        6.05      2.92 o 
  -8   1  11       69.28       65.72      6.49 o 
  -7   1  11        0.49        1.90      4.49 o 
  -6   1  11       49.17       50.77     13.96 o 
  -5   1  11      274.10      243.78     11.43 o 
  -4   1  11       18.86       19.04      7.62 o 
  -3   1  11       15.11       13.33      4.49 o 
  -2   1  11      476.40      477.43      9.40 o 
  -1   1  11      301.48      323.21      8.08 o 
   0   1  11      551.78      535.20     10.99 o 
   1   1  11      200.65      191.01      7.62 o 
   2   1  11        1.22        4.06      4.22 o 
   3   1  11       94.14       82.83      5.39 o 
   4   1  11      130.63      151.65      4.96 o 
   5   1  11      370.85      368.59      6.59 o 
   6   1  11      324.39      339.65      7.04 o 
   7   1  11      293.78      278.09      6.32 o 
   8   1  11      461.31      485.91      8.00 o 
   9   1  11       87.31       78.73      6.25 o 
  10   1  11      195.46      202.48      6.69 o 
  11   1  11        0.26        1.09      3.05 o 
  -8   2  11      166.01      136.65     22.22 o 
  -7   2  11       31.55       27.22      8.88 o 
  -6   2  11      184.76      175.19     16.50 o 
  -5   2  11       16.61       15.23      7.62 o 
  -4   2  11      796.17      863.69     27.95 o 
  -3   2  11       49.64       46.77      4.88 o 
  -2   2  11       63.97       64.76      5.39 o 
  -1   2  11     1179.79     1209.65     14.82 o 
   0   2  11       62.91       68.20      5.39 o 
   1   2  11        0.33        0.85      3.41 o 
   2   2  11      273.67      239.94      8.22 o 
   3   2  11       79.41       78.32      5.39 o 
   4   2  11       69.59       72.14      6.34 o 
   5   2  11       61.29       58.73      3.87 o 
   6   2  11      980.41      934.71     10.87 o 
   7   2  11      151.45      178.77      7.03 o 
   8   2  11        0.05        2.90      3.12 o 
   9   2  11      306.90      314.42      6.90 o 
  10   2  11      123.41      107.49      7.26 o 
  11   2  11       72.31       62.60      7.28 o 
  -7   3  11       74.20       75.10      7.01 o 
  -6   3  11       47.14       52.04     12.69 o 
  -5   3  11       34.79       41.25      4.88 o 
  -4   3  11       28.21       25.68      4.88 o 
  -3   3  11        6.72        7.33      3.96 o 
  -2   3  11       87.47       94.87      6.98 o 
  -1   3  11       45.23       64.27      6.34 o 
   0   3  11      118.75      111.92      5.78 o 
   1   3  11       28.05       24.54      5.38 o 
   2   3  11      762.28      739.35     20.34 o 
   3   3  11      691.65      765.94     11.21 o 
   4   3  11      435.01      406.34      8.50 o 
   5   3  11        7.96       17.84      4.01 o 
   6   3  11       28.48       45.17      4.76 o 
   7   3  11       30.68       24.83      5.85 o 
   8   3  11      307.73      294.35      8.68 o 
   9   3  11       13.71       14.38      5.16 o 
  10   3  11       48.17       37.98      5.46 o 
  11   3  11      751.79      788.15     44.74 o 
  12   3  11        7.57        3.81      6.09 o 
  -7   4  11       69.14       58.61      7.01 o 
  -6   4  11       29.18       29.19      7.62 o 
  -5   4  11      192.48      183.70     10.79 o 
  -4   4  11       39.40       33.96      6.09 o 
  -3   4  11      150.53      153.74      7.93 o 
  -2   4  11        5.15        6.35      5.16 o 
  -1   4  11        0.46       -0.63      3.59 o 
   0   4  11       98.71      106.58      5.78 o 
   1   4  11       25.99       27.20      4.49 o 
   2   4  11        0.32        1.02      4.22 o 
   3   4  11        1.91        1.90      3.59 o 
   4   4  11      147.61      163.41      6.69 o 
   5   4  11      123.79      116.84      7.28 o 
   6   4  11       45.35       33.61      4.87 o 
   7   4  11      164.86      144.23      5.59 o 
   8   4  11        1.56        2.24      3.87 o 
   9   4  11       14.27       10.07      4.11 o 
  10   4  11      120.66      109.36      6.66 o 
  11   4  11       19.80       18.79      6.34 o 
  12   4  11        8.49        8.79      5.55 o 
  -7   5  11      161.51      159.73     10.66 o 
  -6   5  11      170.37      181.54     11.43 o 
  -5   5  11      180.43      167.90      7.68 o 
  -4   5  11      423.85      444.32      9.40 o 
  -3   5  11      129.30      126.96      6.28 o 
  -2   5  11       16.42       29.02      4.88 o 
  -1   5  11      211.19      185.77      6.69 o 
   0   5  11      236.70      222.86      7.18 o 
   1   5  11      457.77      499.83     10.80 o 
   2   5  11      526.64      567.72     12.07 o 
   3   5  11     2002.58     2191.02     50.95 o 
   4   5  11      141.09      162.50      6.69 o 
   5   5  11        0.57        1.02      4.22 o 
   6   5  11     3899.95     3912.21     32.84 o 
   7   5  11      165.14      165.16      6.08 o 
   8   5  11      156.98      152.65      6.99 o 
   9   5  11      129.84      145.04      8.16 o 
  10   5  11      271.58      280.08      8.25 o 
  11   5  11       54.57       59.48      6.35 o 
  12   5  11        1.98        3.29      4.39 o 
  -7   6  11       15.46        8.79      5.38 o 
  -6   6  11       20.38       27.66      5.68 o 
  -5   6  11       57.02       42.48      7.01 o 
  -4   6  11       16.20       14.69      5.55 o 
  -3   6  11      167.38      159.24      6.69 o 
  -2   6  11      118.52      120.60      6.28 o 
  -1   6  11      302.56      358.91     10.79 o 
   0   6  11       26.78       22.00      5.55 o 
   1   6  11       36.58       36.63      6.34 o 
   2   6  11       66.54       73.62      5.78 o 
   3   6  11      128.65      133.02      7.68 o 
   4   6  11       58.35       67.28      5.78 o 
   5   6  11        4.83        3.17      4.49 o 
   6   6  11      366.64      357.51     13.90 o 
   7   6  11      254.88      259.88      8.76 o 
   8   6  11       74.92       75.83      6.39 o 
   9   6  11       43.14       41.05      5.92 o 
  10   6  11      210.08      190.84      8.11 o 
  11   6  11      240.06      230.73      8.16 o 
  12   6  11      220.01      223.71      8.16 o 
  -6   7  11       12.86       22.83      6.09 o 
  -5   7  11       51.16       62.21      5.78 o 
  -4   7  11      570.72      598.32     15.88 o 
  -3   7  11      141.51      140.47     10.29 o 
  -2   7  11      229.92      221.62      8.65 o 
  -1   7  11       49.23       46.32      6.53 o 
   0   7  11      222.34      205.67     11.20 o 
   1   7  11        9.54       19.62      4.88 o 
   2   7  11      479.60      523.71     10.30 o 
   3   7  11     2027.94     1911.77     36.30 o 
   4   7  11      368.15      360.85      9.40 o 
   5   7  11        0.10        1.90      4.49 o 
   6   7  11     2622.68     2606.30     26.99 o 
   7   7  11       56.88       60.86      6.03 o 
   8   7  11      392.79      379.00      8.48 o 
   9   7  11     1516.19     1475.38     16.32 o 
  10   7  11       56.82       64.33      7.24 o 
  11   7  11      947.73      928.63     14.47 o 
  12   7  11       25.65       27.86      6.26 o 
  -6   8  11      137.54      127.93      8.25 o 
  -5   8  11      621.21      599.43     15.19 o 
  -4   8  11      305.52      334.44     15.87 o 
  -3   8  11       37.12       39.78      5.78 o 
  -2   8  11     1544.25     1656.19     21.09 o 
  -1   8  11      718.33      771.45     13.98 o 
   0   8  11     1080.24     1111.25     17.38 o 
   1   8  11     1779.75     1693.69     19.80 o 
   2   8  11      197.08      152.09      9.14 o 
   3   8  11     2184.17     2178.79     25.70 o 
   4   8  11        6.01        8.88      6.34 o 
   5   8  11       88.81      109.66      8.82 o 
   6   8  11     1641.71     1505.39     19.33 o 
   7   8  11      436.36      391.31     10.66 o 
   8   8  11      903.44      887.29     13.10 o 
   9   8  11      110.81      125.49      8.04 o 
  10   8  11       77.15       89.34      7.11 o 
  11   8  11      555.95      567.05     13.94 o 
  12   8  11       27.86       31.98      6.98 o 
  -6   9  11       19.74       14.04      9.52 o 
  -5   9  11       44.98       57.52      5.78 o 
  -4   9  11      704.63      732.91     14.64 o 
  -3   9  11       12.58       24.50      5.78 o 
  -2   9  11      100.02      124.49      7.62 o 
  -1   9  11      889.64      866.70     15.51 o 
   0   9  11     2043.87     2046.24     30.55 o 
   1   9  11      913.45      854.98     21.61 o 
   2   9  11      219.51      232.16     15.87 o 
   3   9  11     1831.05     1694.97     36.28 o 
   4   9  11      805.56      813.65     14.29 o 
   5   9  11      158.98      174.98     10.98 o 
   6   9  11      980.67     1011.97     16.10 o 
   7   9  11      408.61      421.06     17.78 o 
   8   9  11      588.48      586.37     10.69 o 
   9   9  11      191.28      179.97      8.68 o 
  10   9  11      649.79      632.83     12.83 o 
  11   9  11       63.67       53.22      6.81 o 
  12   9  11       17.03       19.39      6.32 o 
  -5  10  11        4.07        6.16      6.09 o 
  -4  10  11      278.50      297.20     10.77 o 
  -3  10  11      125.34      141.62      7.59 o 
  -2  10  11      911.99      892.00     16.46 o 
  -1  10  11      351.01      339.56     11.90 o 
   0  10  11      493.76      477.48     11.43 o 
   1  10  11      221.18      240.39      9.39 o 
   2  10  11     1513.40     1530.76     19.73 o 
   3  10  11      454.29      413.25     11.20 o 
   4  10  11      204.70      208.82     11.10 o 
   5  10  11      486.06      433.89     17.78 o 
   6  10  11        6.31        7.54      7.50 o 
   7  10  11      112.98      123.06      9.39 o 
   8  10  11       71.93       70.99      6.51 o 
   9  10  11       33.65       41.76      7.11 o 
  10  10  11       84.59       94.19      7.73 o 
  11  10  11        0.05        1.46      4.61 o 
  -4  11  11       27.11       28.59      9.39 o 
  -3  11  11      616.77      593.51     12.10 o 
  -2  11  11       80.66       80.59      7.59 o 
  -1  11  11      518.43      545.07     12.10 o 
   0  11  11     1140.10     1119.03     18.57 o 
   1  11  11      920.96     1025.58     22.88 o 
   2  11  11      345.91      308.00     10.30 o 
   3  11  11      385.54      361.43     11.20 o 
   4  11  11     1196.97     1200.49     41.32 o 
   5  11  11      319.68      319.06     11.57 o 
   6  11  11       12.29       16.25      8.45 o 
   7  11  11        5.35       15.01      7.59 o 
   8  11  11       27.25       10.54      5.89 o 
   9  11  11       12.29        6.66      5.02 o 
  10  11  11        5.21        2.46      5.58 o 
  11  11  11       30.46       24.33      7.16 o 
  -4  12  11       39.70       60.11      7.82 o 
  -3  12  11      152.71      177.93      8.84 o 
  -2  12  11      336.77      364.63     10.66 o 
  -1  12  11       68.70       74.76      7.59 o 
   0  12  11      844.81      813.22     16.92 o 
   1  12  11       97.72      117.58      9.96 o 
   2  12  11      149.08      149.52     11.26 o 
   3  12  11       62.51       56.67      7.93 o 
   4  12  11      149.19      143.28     12.19 o 
   5  12  11      828.48      844.83     33.04 o 
   6  12  11      136.91      132.52     10.29 o 
   7  12  11       46.94       45.91      8.49 o 
   8  12  11       21.21       10.00      7.59 o 
   9  12  11      209.45      242.08     11.87 o 
  10  12  11      146.75      145.53     10.05 o 
  11  12  11      120.61      115.85     10.06 o 
  -3  13  11      108.65       83.32     10.06 o 
  -2  13  11       37.69       36.81      9.14 o 
  -1  13  11        0.01       -3.36      8.84 o 
   0  13  11       41.14       50.19     12.47 o 
   1  13  11      257.56      241.56     12.09 o 
   2  13  11      407.61      377.18     17.14 o 
   3  13  11       50.17       51.01      9.96 o 
   4  13  11      209.14      196.20     11.19 o 
   5  13  11      721.12      709.50     31.76 o 
   6  13  11      283.42      287.14     15.18 o 
   7  13  11       28.01       34.87      9.39 o 
   8  13  11       52.27       48.53     15.18 o 
   9  13  11      131.34      122.90      8.40 o 
  10  13  11      139.05      111.38      9.16 o 
  -2  14  11      504.53      485.47     13.38 o 
  -1  14  11      195.56      177.37     12.09 o 
   0  14  11      367.58      364.12     12.47 o 
   1  14  11      952.37      899.46     20.33 o 
   2  14  11      526.15      498.94     21.59 o 
   3  14  11       18.96       15.51     10.06 o 
   4  14  11      114.37       95.14     12.08 o 
   5  14  11      493.29      427.65     20.32 o 
   6  14  11      137.18      141.73     14.31 o 
   7  14  11      207.57      165.72     85.06 o 
   8  14  11      195.01      183.30     12.99 o 
   9  14  11       19.44       24.87      7.49 o 
  10  14  11       11.92       14.64      7.61 o 
  -1  15  11       56.02       44.29      9.96 o 
   0  15  11       59.07       69.92      9.39 o 
   1  15  11        0.34       -0.24      7.01 o 
   2  15  11        1.96        5.52      7.62 o 
   3  15  11      860.53      843.26     26.68 o 
   4  15  11       12.65        9.11      7.59 o 
   5  15  11        4.11       -0.81     11.19 o 
   6  15  11       86.06       90.72     11.57 o 
   7  15  11       18.11       17.89      9.39 o 
   8  15  11       80.14       77.57     14.21 o 
   9  15  11        4.67        8.05      6.45 o 
   1  16  11      196.37      186.01     11.57 o 
   2  16  11       19.86       27.16      8.84 o 
   3  16  11       18.81       25.26      9.39 o 
   4  16  11      156.08      147.18     12.09 o 
   5  16  11       26.20       40.09     12.44 o 
   6  16  11      100.98      137.09     12.99 o 
   7  16  11       16.69       28.14     10.29 o 
   8  16  11      228.36      207.73     14.79 o 
   3  17  11      261.47      309.00     17.30 o 
   4  17  11       80.58      101.15     35.54 o 
   5  17  11        0.93        9.07      9.52 o 
   6  17  11      131.75      163.54     13.89 o 
  -3 -10  12       60.63       46.91     31.73 o 
  -2 -10  12        1.86        0.00      6.09 o 
  -1 -10  12        5.02        0.76      6.69 o 
   0 -10  12        9.18       -0.78      5.78 o 
   1 -10  12       37.63        8.70      9.14 o 
   2 -10  12        0.02        6.66      7.01 o 
   3 -10  12       23.18       21.74     10.06 o 
  -4  -9  12       16.19       10.47      9.52 o 
  -3  -9  12      103.38       84.49     56.49 o 
  -2  -9  12        0.29        0.00      5.78 o 
  -1  -9  12        7.48        5.97      7.59 o 
   0  -9  12      548.77      574.55     18.00 o 
   1  -9  12        7.00        7.69      7.01 o 
   2  -9  12       31.31       28.47      7.93 o 
   3  -9  12       16.18       15.75      7.59 o 
   4  -9  12       29.30       37.31     12.47 o 
   5  -9  12        7.64        6.94      6.69 o 
  -5  -8  12       18.61       10.03     11.42 o 
  -4  -8  12      144.05      107.98     67.28 o 
  -3  -8  12        4.06        4.63      7.59 o 
  -2  -8  12        2.41        0.76      6.69 o 
  -1  -8  12      210.29      219.21     17.69 o 
   0  -8  12       66.99       71.61      8.84 o 
   1  -8  12      116.41      119.89      9.75 o 
   2  -8  12       16.79       14.43      8.21 o 
   3  -8  12      101.02      133.98      6.25 o 
   4  -8  12       10.12        6.32      4.20 o 
   5  -8  12       24.24       34.27      5.85 o 
   6  -8  12        4.73        4.48      8.49 o 
  -6  -7  12       41.89       20.55     18.40 o 
  -5  -7  12      224.27      260.74     13.38 o 
  -4  -7  12      279.65      299.09     15.86 o 
  -3  -7  12        0.29        2.06     10.66 o 
  -2  -7  12      432.38      461.48     16.78 o 
  -1  -7  12       73.51       60.53      8.84 o 
   0  -7  12        3.89        7.24      1.41 o 
   1  -7  12       77.87       72.82      7.07 o 
   2  -7  12       47.73       39.95      9.13 o 
   3  -7  12       15.94       22.89      5.02 o 
   4  -7  12      881.08      891.34     11.38 o 
   5  -7  12      147.55      147.48      6.51 o 
   6  -7  12       67.26       60.56      7.35 o 
   7  -7  12       22.45       19.89      5.13 o 
  -6  -6  12      170.22      192.83     12.47 o 
  -5  -6  12      504.28      513.35     15.19 o 
  -4  -6  12      152.34      146.59     10.66 o 
  -3  -6  12        3.74        4.40      6.69 o 
  -2  -6  12       89.08       57.26     38.08 o 
  -1  -6  12      647.95      661.16      9.53 o 
   0  -6  12        0.84        0.95      3.17 o 
   1  -6  12       71.20       64.29      3.57 o 
   2  -6  12       98.96       94.34      6.09 o 
   3  -6  12       24.80       29.05      4.41 o 
   4  -6  12        2.81        3.17      5.38 o 
   5  -6  12       18.57       26.30      5.16 o 
   6  -6  12        4.09        6.69      4.76 o 
   7  -6  12        0.14       -0.42      3.66 o 
  -6  -5  12       79.00       53.37     48.24 o 
  -5  -5  12      580.95      539.44     31.22 o 
  -4  -5  12      122.12      116.56      3.55 o 
  -3  -5  12      506.21      566.45     19.05 o 
  -2  -5  12      329.85      298.09      8.25 o 
  -1  -5  12      586.31      583.05      7.30 o 
   0  -5  12       75.21       69.69      3.61 o 
   1  -5  12      299.95      319.59      6.69 o 
   2  -5  12      105.89      118.00      8.89 o 
   3  -5  12       17.46       13.96      5.39 o 
   4  -5  12        7.76       13.71      4.22 o 
   5  -5  12      169.14      191.71      8.89 o 
   6  -5  12       21.69       17.93      6.53 o 
   7  -5  12       75.96       65.11      6.69 o 
   8  -5  12      388.32      389.83     13.97 o 
  -7  -4  12       22.43        5.54      4.35 o 
  -6  -4  12       32.99       32.72      4.36 o 
  -5  -4  12     1274.84     1268.82     48.21 o 
  -4  -4  12      161.23      153.72     10.16 o 
  -3  -4  12      156.06      144.72     12.69 o 
  -2  -4  12      599.62      627.52     19.05 o 
  -1  -4  12     2642.12     2766.91     29.94 o 
   0  -4  12     1780.35     1801.11     21.63 o 
   1  -4  12        0.17       -0.25      2.46 o 
   2  -4  12      497.40      493.14      8.89 o 
   3  -4  12     2181.90     2286.60     29.28 o 
   4  -4  12      205.23      178.41      7.62 o 
   5  -4  12      249.79      235.58      7.59 o 
   6  -4  12      476.02      495.78     10.30 o 
   7  -4  12        9.19       10.79      5.38 o 
   8  -4  12      556.63      594.39     22.86 o 
   9  -4  12       90.46       93.47     16.50 o 
  -7  -3  12       33.74       25.26      5.33 o 
  -6  -3  12       29.09       28.38      4.22 o 
  -5  -3  12       31.12       27.36      6.81 o 
  -4  -3  12       32.53       29.19     10.15 o 
  -3  -3  12      620.64      630.07     19.05 o 
  -2  -3  12       93.22      101.55     11.42 o 
  -1  -3  12      133.92      124.41     17.77 o 
   0  -3  12      884.78      908.81     18.43 o 
   1  -3  12      978.18      954.16     11.74 o 
   2  -3  12      359.74      390.64     10.77 o 
   3  -3  12      902.03      915.69     12.20 o 
   4  -3  12     1086.47     1098.21     26.06 o 
   5  -3  12       78.30       86.44      9.14 o 
   6  -3  12      247.63      271.12     12.10 o 
   7  -3  12     1367.80     1399.87     17.98 o 
   8  -3  12       44.04       48.65      6.69 o 
   9  -3  12        0.70        0.00      5.08 o 
  -7  -2  12        7.38        4.49      4.16 o 
  -6  -2  12      165.90      187.04      7.50 o 
  -5  -2  12       27.12       19.04      8.88 o 
  -4  -2  12      408.19      402.56     16.51 o 
  -3  -2  12      319.69      312.37     13.97 o 
  -2  -2  12       76.26       78.70     10.15 o 
  -1  -2  12      553.99      541.14     16.51 o 
   0  -2  12       29.19       20.31      8.88 o 
   1  -2  12        5.46        2.61      2.92 o 
   2  -2  12       88.46       89.92      4.60 o 
   3  -2  12       38.65       35.78      4.61 o 
   4  -2  12      155.18      170.93      6.39 o 
   5  -2  12      268.85      283.89      8.49 o 
   6  -2  12      467.80      481.02      8.68 o 
   7  -2  12      133.24      152.19      5.59 o 
   8  -2  12       22.42       10.41      6.34 o 
   9  -2  12      587.24      579.77     12.48 o 
  10  -2  12        7.31        6.35      6.35 o 
  -7  -1  12       63.49       61.05      7.06 o 
  -6  -1  12       46.29       49.33      7.59 o 
  -5  -1  12       31.18       39.35     10.15 o 
  -4  -1  12     1608.98     1718.44     38.16 o 
  -3  -1  12      191.61      182.82     17.77 o 
  -2  -1  12        0.11        0.00      8.88 o 
  -1  -1  12     1133.41     1113.92     15.28 o 
   0  -1  12       72.03       79.03      6.28 o 
   1  -1  12        8.79       14.19      4.88 o 
   2  -1  12       23.08       15.27      3.52 o 
   3  -1  12      532.11      498.50      7.65 o 
   4  -1  12     1630.23     1651.89     15.11 o 
   5  -1  12       38.49       35.47      5.22 o 
   6  -1  12        0.00       -1.23      3.52 o 
   7  -1  12      422.85      404.97      7.47 o 
   8  -1  12        8.59        5.39      3.52 o 
   9  -1  12      203.87      202.91      7.26 o 
  10  -1  12        1.28        4.65      6.69 o 
  -7   0  12      203.94      208.40      8.84 o 
  -6   0  12      242.47      236.15      8.84 o 
  -5   0  12      119.05      144.71     17.77 o 
  -4   0  12      231.93      229.80     12.70 o 
  -3   0  12      521.43      574.12     16.51 o 
  -2   0  12      301.40      311.10      8.98 o 
  -1   0  12       24.98       22.27      6.53 o 
   0   0  12     1139.82     1108.12     14.82 o 
   1   0  12      320.09      339.07     13.33 o 
   2   0  12      550.88      497.99     11.52 o 
   3   0  12      747.85      795.43      9.15 o 
   4   0  12     1030.71     1014.30     11.33 o 
   5   0  12      182.74      162.25      8.00 o 
   6   0  12      185.18      177.57      8.29 o 
   7   0  12      455.90      491.67     11.18 o 
   8   0  12       15.19       22.43      4.55 o 
   9   0  12        0.24        3.88      3.52 o 
  10   0  12       53.76       51.14      4.71 o 
  11   0  12        2.06        3.38      3.33 o 
  -7   1  12       24.64       19.04      6.28 o 
  -6   1  12       16.44       27.92      8.88 o 
  -5   1  12       56.62       68.54     15.23 o 
  -4   1  12      107.28      116.79     10.16 o 
  -3   1  12      146.94      149.93     10.79 o 
  -2   1  12       25.13       19.67      5.39 o 
  -1   1  12      359.01      408.63     10.98 o 
   0   1  12       44.86       43.35      6.53 o 
   1   1  12      230.78      264.10      9.14 o 
   2   1  12     1124.08     1094.88     14.39 o 
   3   1  12       11.55        6.98      4.49 o 
   4   1  12      230.29      259.11      7.52 o 
   5   1  12       24.64       32.34      4.40 o 
   6   1  12      495.75      534.04      8.29 o 
   7   1  12        3.35        1.27      2.93 o 
   8   1  12        2.66        3.36      4.39 o 
   9   1  12      224.61      233.52      6.67 o 
  10   1  12       86.61       85.52     21.43 o 
  11   1  12       26.91       22.00      4.48 o 
  -7   2  12      266.91      258.37     11.51 o 
  -6   2  12        0.19        2.54      6.35 o 
  -5   2  12       33.71       33.00      8.88 o 
  -4   2  12      485.65      510.25     19.05 o 
  -3   2  12      100.39      105.01      6.69 o 
  -2   2  12      127.48      115.57     11.43 o 
  -1   2  12       70.62       88.05      6.35 o 
   0   2  12      376.00      361.04     11.43 o 
   1   2  12       33.15       25.57      6.09 o 
   2   2  12      118.84      142.02      6.69 o 
   3   2  12      276.67      313.47     20.95 o 
   4   2  12      302.95      264.25      9.14 o 
   5   2  12      277.24      329.00      6.82 o 
   6   2  12      215.21      215.21      6.08 o 
   7   2  12       45.18       57.86      4.85 o 
   8   2  12      300.86      284.27      7.06 o 
   9   2  12      122.02      112.94      6.37 o 
  10   2  12       78.93       70.13      5.38 o 
  11   2  12       10.42       14.78      5.55 o 
  -7   3  12      205.25      201.03    121.87 o 
  -6   3  12      156.03      176.46     11.43 o 
  -5   3  12        0.90       -1.27      6.35 o 
  -4   3  12      663.96      667.80     13.73 o 
  -3   3  12        1.62        2.96      5.16 o 
  -2   3  12      193.04      193.14      7.59 o 
  -1   3  12      800.43      836.12     13.01 o 
   0   3  12       28.65       47.19      5.78 o 
   1   3  12      139.77      158.41      7.68 o 
   2   3  12      334.69      345.66      8.50 o 
   3   3  12        3.21        2.42      5.08 o 
   4   3  12       81.01      105.10      7.50 o 
   5   3  12      265.49      261.21      6.32 o 
   6   3  12        0.53        3.91      3.36 o 
   7   3  12      864.49      854.31     10.74 o 
   8   3  12      589.87      607.09      9.70 o 
   9   3  12       27.68       31.15      5.77 o 
  10   3  12       10.07       12.18      4.39 o 
  11   3  12       59.68       52.83      6.31 o 
  -7   4  12       62.73       58.90      7.59 o 
  -6   4  12        2.03        7.62      7.62 o 
  -5   4  12        8.52       10.70      5.55 o 
  -4   4  12      116.60      113.97      6.69 o 
  -3   4  12        3.26        6.35      4.49 o 
  -2   4  12        4.11        7.62      4.49 o 
  -1   4  12       61.93       52.46      5.78 o 
   0   4  12      105.09       84.08      7.28 o 
   1   4  12      334.47      320.30     13.33 o 
   2   4  12      231.62      229.82      7.59 o 
   3   4  12       21.38       15.92      4.88 o 
   4   4  12      182.61      204.68      9.14 o 
   5   4  12      103.73      115.39      6.69 o 
   6   4  12      684.76      645.56     13.15 o 
   7   4  12      361.14      345.17      9.37 o 
   8   4  12      298.94      305.19      8.11 o 
   9   4  12      211.59      222.34      7.84 o 
  10   4  12      194.24      183.19      6.90 o 
  11   4  12      179.76      181.84     25.21 o 
  -6   5  12      111.21      119.32     11.42 o 
  -5   5  12       12.98        4.36      7.01 o 
  -4   5  12       15.18       28.67      5.78 o 
  -3   5  12      328.47      314.37      8.49 o 
  -2   5  12        1.77        1.27      3.59 o 
  -1   5  12       85.74       66.87      7.28 o 
   0   5  12      643.10      652.01     11.20 o 
   1   5  12      111.59      115.58      7.68 o 
   2   5  12       13.75       18.13      6.09 o 
   3   5  12      314.34      281.55     10.79 o 
   4   5  12      105.49       90.98      8.21 o 
   5   5  12      113.04      114.18      8.45 o 
   6   5  12      274.38      302.89      7.55 o 
   7   5  12      247.90      232.59      6.82 o 
   8   5  12        2.08       -1.37      3.36 o 
   9   5  12      463.51      491.52      9.70 o 
  10   5  12      735.45      771.28     13.16 o 
  11   5  12       39.90       33.52      6.37 o 
  -6   6  12      183.29      200.45      7.93 o 
  -5   6  12       94.65      101.95      6.69 o 
  -4   6  12       10.53       10.88      6.09 o 
  -3   6  12      151.94      171.11      9.52 o 
  -2   6  12      424.30      446.08     11.90 o 
  -1   6  12       65.95       72.35      6.28 o 
   0   6  12      700.40      757.36     12.58 o 
   1   6  12      724.53      749.62     13.63 o 
   2   6  12       24.44       22.21      5.39 o 
   3   6  12       51.29       50.34      6.28 o 
   4   6  12      350.82      329.27      9.40 o 
   5   6  12       26.22       24.56      7.28 o 
   6   6  12        0.50        3.69      4.88 o 
   7   6  12      724.62      713.06     10.74 o 
   8   6  12      363.95      374.65     10.17 o 
   9   6  12      142.71      146.29      7.89 o 
  10   6  12      289.73      267.59      8.40 o 
  11   6  12      310.15      312.00      9.14 o 
  12   6  12      429.56      401.54     15.50 o 
  -6   7  12        2.67        4.35      5.55 o 
  -5   7  12       88.44       98.90      6.69 o 
  -4   7  12      131.39      140.57      8.65 o 
  -3   7  12     1537.11     1636.37     20.22 o 
  -2   7  12       10.16        9.12      4.88 o 
  -1   7  12        1.41        4.44      4.49 o 
   0   7  12      353.19      357.31      9.40 o 
   1   7  12      135.94      132.84     11.19 o 
   2   7  12      131.82      118.06      7.59 o 
   3   7  12      736.79      679.98     14.04 o 
   4   7  12       19.22       28.19      7.50 o 
   5   7  12      155.06      152.11      8.49 o 
   6   7  12      414.49      447.52     13.12 o 
   7   7  12      786.80      743.99     13.52 o 
   8   7  12       54.64       57.20      6.79 o 
   9   7  12       58.71       62.29      6.79 o 
  10   7  12      569.98      610.41     11.18 o 
  11   7  12      203.28      188.36      8.21 o 
  12   7  12       87.50       77.37     14.08 o 
  -5   8  12      848.33      920.85     14.80 o 
  -4   8  12       25.83       27.42      8.84 o 
  -3   8  12      697.01      705.21     20.96 o 
  -2   8  12      491.26      479.50     11.20 o 
  -1   8  12      417.61      395.19     11.90 o 
   0   8  12      421.97      390.35     12.19 o 
   1   8  12     1115.43     1096.56     24.16 o 
   2   8  12      896.18      919.76     14.81 o 
   3   8  12     1201.71     1289.93     17.92 o 
   4   8  12     2776.59     2799.06     42.06 o 
   5   8  12     1937.20     1881.76     29.28 o 
   6   8  12       82.56       73.74      8.96 o 
   7   8  12      743.61      720.02     14.29 o 
   8   8  12     1555.77     1500.80     18.17 o 
   9   8  12       55.72       53.96      6.25 o 
  10   8  12       27.38       37.02      6.51 o 
  11   8  12      218.59      200.86      8.73 o 
  -5   9  12        3.31        7.85      4.88 o 
  -4   9  12       14.78       10.04      4.88 o 
  -3   9  12      164.59      175.87     12.06 o 
  -2   9  12       48.83       47.69      6.69 o 
  -1   9  12     1187.37     1278.86     17.51 o 
   0   9  12       54.98       57.93      7.18 o 
   1   9  12      165.84      173.57      8.98 o 
   2   9  12     4524.22     4496.44     51.11 o 
   3   9  12      514.17      547.75     13.00 o 
   4   9  12      247.87      217.72     10.30 o 
   5   9  12     3783.05     3663.34     55.52 o 
   6   9  12     1993.55     1874.93     24.25 o 
   7   9  12        0.00        0.88      5.78 o 
   8   9  12     1070.14     1072.96     15.49 o 
   9   9  12     1384.16     1366.63     16.60 o 
  10   9  12      130.19      157.69      8.47 o 
  11   9  12      187.47      158.63     11.37 o 
  -4  10  12       37.35       37.23     10.15 o 
  -3  10  12      157.76      185.65     12.69 o 
  -2  10  12       63.44       75.80      7.59 o 
  -1  10  12       16.87       20.94      6.28 o 
   0  10  12      113.05       92.87      9.39 o 
   1  10  12     2395.17     2362.45     40.12 o 
   2  10  12      679.98      743.93     19.06 o 
   3  10  12      374.28      319.88     11.20 o 
   4  10  12     1977.11     1934.53     43.91 o 
   5  10  12        4.31        4.23      6.81 o 
   6  10  12     1022.37     1011.60     17.91 o 
   7  10  12     1072.58     1154.86     29.87 o 
   8  10  12      240.68      253.30      9.90 o 
   9  10  12      761.11      728.90     12.62 o 
  10  10  12      232.44      216.56      9.21 o 
  11  10  12      169.83      165.98     25.21 o 
  -4  11  12       17.12       17.48      5.78 o 
  -3  11  12        0.76        2.18      5.55 o 
  -2  11  12        0.82        2.42      4.88 o 
  -1  11  12      128.28      152.61      8.84 o 
   0  11  12       12.05       10.25      5.78 o 
   1  11  12      131.30      122.81      8.49 o 
   2  11  12       12.54        1.86      5.78 o 
   3  11  12       22.30       36.62      8.82 o 
   4  11  12      173.58      163.77     10.29 o 
   5  11  12      419.69      400.58     15.24 o 
   6  11  12       32.68       18.59      7.59 o 
   7  11  12       54.97       34.95      8.49 o 
   8  11  12      697.79      660.92     20.33 o 
   9  11  12      164.14      165.04     11.08 o 
  10  11  12      272.48      280.42     10.39 o 
  11  11  12       27.07       17.07      7.92 o 
  -3  12  12      133.78      120.80     13.37 o 
  -2  12  12       73.03       59.61      9.39 o 
  -1  12  12      148.47      127.21     10.98 o 
   0  12  12       54.63       56.09      7.59 o 
   1  12  12       15.15       15.91      6.69 o 
   2  12  12        0.97        1.27      5.38 o 
   3  12  12      314.20      334.29     12.10 o 
   4  12  12       67.39       80.69     14.28 o 
   5  12  12      254.62      244.67     11.57 o 
   6  12  12        2.57        3.30      6.69 o 
   7  12  12      132.53      110.35     10.29 o 
   8  12  12       71.30       64.87      9.75 o 
   9  12  12       86.11       75.63      7.65 o 
  10  12  12      240.19      258.66     10.75 o 
  -2  13  12      348.44      381.28     12.10 o 
  -1  13  12        5.33       -1.86      5.78 o 
   0  13  12       48.85       57.22      8.49 o 
   1  13  12      150.21      134.89     10.29 o 
   2  13  12       32.89       28.45      7.59 o 
   3  13  12       26.03       18.69      9.39 o 
   4  13  12      283.40      274.76     12.10 o 
   5  13  12      447.51      375.35     16.15 o 
   6  13  12      788.17      889.63     26.05 o 
   7  13  12      209.82      208.06     15.23 o 
   8  13  12       77.05       89.18     11.19 o 
   9  13  12       12.79       17.44      7.16 o 
  10  13  12       21.28       18.81      9.33 o 
  -1  14  12      235.25      225.60     11.57 o 
   0  14  12      189.47      198.58     11.19 o 
   1  14  12        2.85        1.97      7.93 o 
   2  14  12      168.40      184.50     11.57 o 
   3  14  12     2230.49     2298.56     34.36 o 
   4  14  12       45.43       47.34      9.39 o 
   5  14  12      427.09      379.54     17.36 o 
   6  14  12      286.10      281.38     16.15 o 
   7  14  12        2.87        5.00      7.59 o 
   8  14  12      284.32      278.77     16.50 o 
   9  14  12       12.41       14.98      6.89 o 
   0  15  12       36.10       37.54      8.84 o 
   1  15  12       65.94       68.77     11.23 o 
   2  15  12       53.08       14.05     16.50 o 
   3  15  12        8.87       18.23      9.96 o 
   4  15  12        4.81       -2.38      7.01 o 
   5  15  12      148.02      151.99     12.47 o 
   6  15  12      110.57      105.24     12.09 o 
   7  15  12        6.69       11.47     10.94 o 
   8  15  12       47.98       30.57     10.29 o 
   2  16  12        2.11        1.27      8.21 o 
   3  16  12       12.23       14.10      8.49 o 
   4  16  12        8.01       15.47     11.26 o 
   5  16  12        2.96       11.09     10.94 o 
   6  16  12      363.98      411.06     24.76 o 
   7  16  12      113.83      123.24     13.37 o 
  -2  -9  13        1.05        2.54      7.59 o 
  -1  -9  13       14.99       10.92      8.84 o 
   0  -9  13      126.99      156.11     15.87 o 
   1  -9  13        6.28        6.05      7.59 o 
   2  -9  13       12.68        4.78      7.59 o 
   3  -9  13      314.98      357.73     13.38 o 
  -4  -8  13       16.73       11.17     10.15 o 
  -3  -8  13      283.30      315.93     14.28 o 
  -2  -8  13       14.42        5.64      7.93 o 
  -1  -8  13       13.29       14.62     11.42 o 
   0  -8  13      118.35      114.05     70.45 o 
   1  -8  13      151.65      144.94     13.38 o 
   2  -8  13       13.39        4.22      3.31 o 
   3  -8  13      263.73      348.16      8.45 o 
   4  -8  13       16.23       24.07      5.18 o 
   5  -8  13      260.23      289.01      8.76 o 
  -4  -7  13       70.42       61.68     47.60 o 
  -3  -7  13       41.71       24.51     20.94 o 
  -2  -7  13       86.23       59.24     41.89 o 
  -1  -7  13        6.11        7.24      7.59 o 
   0  -7  13        8.81        3.05      1.38 o 
   1  -7  13      254.15      235.29     10.16 o 
   2  -7  13        2.92        4.86      4.04 o 
   3  -7  13      176.34      172.74      8.84 o 
   4  -7  13      112.05      115.59      7.55 o 
   5  -7  13      109.98      127.16      6.90 o 
   6  -7  13       53.65       59.80      6.14 o 
  -5  -6  13      350.53      423.02     30.47 o 
  -4  -6  13      641.43      663.06     29.21 o 
  -3  -6  13       82.86       55.44     48.24 o 
  -2  -6  13     1113.53      915.08    142.35 o 
  -1  -6  13       21.88       14.65      4.44 o 
   0  -6  13      433.49      441.03     15.87 o 
   1  -6  13      174.17      179.32      5.78 o 
   2  -6  13       76.39       48.00     13.96 o 
   3  -6  13       57.61       70.79      5.55 o 
   4  -6  13      324.11      340.98     10.77 o 
   5  -6  13      392.81      445.43     11.24 o 
   6  -6  13       72.32       54.44      6.69 o 
   7  -6  13       45.65       52.88      6.90 o 
  -5  -5  13       55.39       45.54     34.27 o 
  -4  -5  13       33.98       20.61     17.77 o 
  -3  -5  13      392.66      348.61      8.25 o 
  -2  -5  13        1.05        2.68      3.17 o 
  -1  -5  13       72.51       55.76      5.08 o 
   0  -5  13     1237.86     1212.92     13.39 o 
   1  -5  13       54.43       63.19      4.88 o 
   2  -5  13       51.51       53.51      7.62 o 
   3  -5  13       22.49       11.80      6.69 o 
   4  -5  13       27.25       15.46      4.41 o 
   5  -5  13        2.12        2.54      5.38 o 
   6  -5  13        9.18       11.91      5.78 o 
   7  -5  13       50.55       48.77      7.18 o 
   8  -5  13       39.10       36.19      7.18 o 
  -6  -4  13        8.49        0.88      5.38 o 
  -5  -4  13      135.41      131.29     11.20 o 
  -4  -4  13        4.44        2.40      3.17 o 
  -3  -4  13      609.14      641.46     21.59 o 
  -2  -4  13       38.52       27.92     10.15 o 
  -1  -4  13        2.42        5.42      4.77 o 
   0  -4  13      440.29      424.75      7.83 o 
   1  -4  13      369.99      372.65      7.83 o 
   2  -4  13      478.35      515.58     10.80 o 
   3  -4  13      373.42      370.65      8.45 o 
   4  -4  13       83.36       73.31      6.92 o 
   5  -4  13      285.90      296.30     10.66 o 
   6  -4  13      495.64      511.81     11.20 o 
   7  -4  13        0.01       -1.27      4.49 o 
   8  -4  13      289.40      304.72     20.31 o 
  -6  -3  13      114.05      112.68      6.98 o 
  -5  -3  13       73.16       63.34     12.06 o 
  -4  -3  13       20.71       30.46     11.42 o 
  -3  -3  13       37.49       44.43     11.42 o 
  -2  -3  13        2.26        0.00      6.35 o 
  -1  -3  13      344.93      333.96     15.24 o 
   0  -3  13        3.11        5.08      3.41 o 
   1  -3  13        7.87       10.15      5.78 o 
   2  -3  13     2170.02     2109.40     22.84 o 
   3  -3  13     1118.36     1106.95     22.25 o 
   4  -3  13      577.79      619.96     12.57 o 
   5  -3  13     1368.07     1389.84     19.32 o 
   6  -3  13      677.08      647.58     12.70 o 
   7  -3  13      196.77      211.04      8.49 o 
   8  -3  13      128.59      134.56     11.42 o 
   9  -3  13      146.65      134.67     17.77 o 
  -6  -2  13       55.87       56.05     11.42 o 
  -4  -2  13       47.87       50.77     11.42 o 
  -3  -2  13      307.71      318.71     15.24 o 
  -2  -2  13      138.37      124.41     12.69 o 
  -1  -2  13      277.73      319.97     21.59 o 
   0  -2  13      310.08      322.53     15.24 o 
   1  -2  13       63.89       71.93      4.15 o 
   2  -2  13        3.05        0.62      2.75 o 
   3  -2  13       69.79       78.14      4.60 o 
   4  -2  13       34.20       39.42      5.58 o 
   5  -2  13       57.94       66.15      5.77 o 
   6  -2  13      415.27      443.21      8.29 o 
   7  -2  13       30.37       39.40      4.85 o 
   8  -2  13        0.10        4.57      6.34 o 
   9  -2  13       12.78        6.35      7.62 o 
  -6  -1  13       77.15       58.65     10.33 o 
  -5  -1  13        0.96       -3.81      7.62 o 
  -4  -1  13      211.65      218.37     13.97 o 
  -3  -1  13      316.44      340.30     15.24 o 
  -2  -1  13      125.02      107.90     11.43 o 
  -1  -1  13       70.17       82.88      7.59 o 
   0  -1  13      183.12      165.24      8.49 o 
   1  -1  13      112.48       98.20     11.19 o 
   2  -1  13      198.61      215.87      5.67 o 
   3  -1  13      848.30      879.10     12.35 o 
   4  -1  13       36.22       40.00      4.27 o 
   5  -1  13      438.56      391.69      7.42 o 
   6  -1  13      878.69      775.49     10.50 o 
   7  -1  13        2.15        3.22      3.36 o 
   8  -1  13       10.74       10.87      4.11 o 
   9  -1  13      403.96      417.24      9.32 o 
  10  -1  13       28.61       27.92      8.88 o 
  -6   0  13       50.96       45.94      7.01 o 
  -5   0  13       72.77       64.74     11.42 o 
  -4   0  13        9.70        8.88      8.88 o 
  -3   0  13        6.47        6.35      7.62 o 
  -2   0  13       88.54       81.95      7.59 o 
  -1   0  13     1835.79     1917.77     22.44 o 
   0   0  13      643.02      653.10     12.10 o 
   1   0  13      124.08      155.21      7.59 o 
   2   0  13     1919.66     1834.86     21.14 o 
   3   0  13      340.97      362.49      6.90 o 
   4   0  13      554.40      569.24      8.74 o 
   5   0  13       68.15       84.07      5.41 o 
   6   0  13      387.47      411.77      9.99 o 
   7   0  13      683.08      686.79     11.87 o 
   8   0  13        9.74        7.20      4.48 o 
   9   0  13      258.99      272.64      8.40 o 
  10   0  13      238.95      247.41      8.43 o 
  -6   1  13      243.19      285.66     15.24 o 
  -5   1  13       10.86        6.35      7.62 o 
  -4   1  13       13.79        6.35     12.69 o 
  -3   1  13       28.21       21.09      6.69 o 
  -2   1  13      340.31      319.83     13.90 o 
  -1   1  13       74.81       63.47      7.68 o 
   0   1  13      773.74      829.86     13.91 o 
   1   1  13      166.83      151.32      7.59 o 
   2   1  13       55.57       79.74      8.21 o 
   3   1  13     2818.33     2864.25     28.80 o 
   4   1  13      321.85      352.45      7.84 o 
   5   1  13      138.15      129.97      6.25 o 
   6   1  13      333.64      383.72      8.31 o 
   7   1  13      206.41      216.20      7.24 o 
   8   1  13       19.87       15.87      4.55 o 
   9   1  13      173.43      210.71      8.09 o 
  10   1  13      120.97      114.55      6.27 o 
  -6   2  13        3.08        8.88      8.88 o 
  -5   2  13      109.88      123.13     19.04 o 
  -4   2  13      325.91      327.00     10.30 o 
  -3   2  13        7.24       10.66      6.34 o 
  -2   2  13        3.59        5.19      4.88 o 
  -1   2  13      115.19      111.89      9.52 o 
   0   2  13     1225.19     1290.66     21.52 o 
   1   2  13        4.07        1.90      4.49 o 
   2   2  13        0.21        1.06      5.16 o 
   3   2  13     1544.91     1633.86     19.33 o 
   4   2  13      371.97      355.38      9.40 o 
   5   2  13        5.40        7.98      4.39 o 
   6   2  13      128.92      120.80      5.51 o 
   7   2  13        7.02        6.72      3.87 o 
   8   2  13       32.65       21.58      4.85 o 
   9   2  13       10.48       11.57      4.27 o 
  10   2  13        6.54        5.51      5.02 o 
  11   2  13       19.67       14.22      4.96 o 
  -6   3  13        2.63        3.81      7.62 o 
  -5   3  13        4.64        1.27     11.42 o 
  -4   3  13      176.15      167.72      8.49 o 
  -3   3  13       75.60       54.44      6.69 o 
  -2   3  13       11.24        8.31      4.88 o 
  -1   3  13       22.39       24.12      5.78 o 
   0   3  13       40.87       39.19      5.78 o 
   1   3  13        3.92        7.62      8.88 o 
   2   3  13        4.66        5.77      4.88 o 
   3   3  13        0.00        3.71      5.38 o 
   4   3  13       16.15       29.11      5.78 o 
   5   3  13     1175.37     1095.36     18.43 o 
   6   3  13        5.05        3.81      4.18 o 
   7   3  13       39.79       37.71      4.85 o 
   8   3  13      244.18      259.52      8.11 o 
   9   3  13        3.91        0.28      3.69 o 
  10   3  13       11.31       15.52      5.77 o 
  11   3  13       25.35       21.63      5.16 o 
  -6   4  13      280.83      307.25     15.24 o 
  -5   4  13       58.52       58.98      7.82 o 
  -4   4  13      167.81      193.77      8.49 o 
  -3   4  13       15.24       23.97      5.78 o 
  -2   4  13      191.68      182.95     10.06 o 
  -1   4  13      361.61      401.38     10.30 o 
   0   4  13        2.61       12.06      5.38 o 
   1   4  13      115.81      148.87      8.82 o 
   2   4  13     1212.91     1135.45     29.25 o 
   3   4  13      551.52      551.99     29.85 o 
   4   4  13      605.10      564.06     11.20 o 
   5   4  13      682.78      679.61     14.57 o 
   6   4  13        0.14        2.12      3.66 o 
   7   4  13      656.20      681.00     11.45 o 
   8   4  13      161.63      156.12      7.24 o 
   9   4  13      254.27      221.22      8.11 o 
  10   4  13      366.80      414.10     10.32 o 
  11   4  13      283.43      300.34     10.12 o 
  -6   5  13      369.24      359.34     16.51 o 
  -5   5  13       70.64       64.69      7.82 o 
  -4   5  13       70.90       66.10      8.21 o 
  -3   5  13      539.41      590.13     13.73 o 
  -2   5  13      840.64      842.45     13.91 o 
  -1   5  13      186.90      202.31      8.49 o 
   0   5  13      182.92      148.56      7.59 o 
   1   5  13      882.49      890.59     15.88 o 
   2   5  13      138.65      137.26      8.25 o 
   3   5  13     1319.48     1286.93     24.80 o 
   4   5  13        7.25       15.52      5.78 o 
   5   5  13       21.73       12.79      5.78 o 
   6   5  13       11.06       14.41      4.61 o 
   7   5  13      610.02      592.40     10.22 o 
   8   5  13       53.44       71.42      6.26 o 
   9   5  13        2.04       -0.89      4.48 o 
  10   5  13      231.91      238.57      8.21 o 
  11   5  13       32.55       30.73      6.89 o 
  -5   6  13      182.26      189.76      9.80 o 
  -4   6  13      268.20      254.35      9.39 o 
  -3   6  13      598.14      671.36     14.61 o 
  -2   6  13      103.95      102.82      7.59 o 
  -1   6  13      428.46      418.90     10.30 o 
   0   6  13        4.79        2.54      7.62 o 
   1   6  13       24.81       14.16      5.78 o 
   2   6  13      269.82      276.45     10.77 o 
   3   6  13       59.61       68.74      6.69 o 
   4   6  13      500.77      471.82     20.32 o 
   5   6  13      238.47      259.07     10.79 o 
   6   6  13        9.19       10.64      5.78 o 
   7   6  13     1554.77     1544.37     17.57 o 
   8   6  13       38.56       25.99      5.34 o 
   9   6  13      154.99      151.64      8.11 o 
  10   6  13       92.36      106.43      7.83 o 
  11   6  13        0.57        1.36      4.55 o 
  -5   7  13        2.74       -0.42      4.54 o 
  -4   7  13     1293.79     1327.22     24.15 o 
  -3   7  13      195.19      209.47     10.98 o 
  -2   7  13      431.20      463.31     14.60 o 
  -1   7  13       98.08       98.60      7.59 o 
   0   7  13      496.92      537.95     13.34 o 
   1   7  13      178.82      176.61      8.49 o 
   2   7  13       43.90       46.01      7.82 o 
   3   7  13      189.03      169.14      8.49 o 
   4   7  13        3.20        6.93      5.78 o 
   5   7  13        0.15       -5.87      7.01 o 
   6   7  13      165.09      168.95     12.06 o 
   7   7  13       16.25        5.52      4.61 o 
   8   7  13      148.13      183.29      7.73 o 
   9   7  13       46.95       42.30      6.32 o 
  10   7  13      122.55      132.74     33.94 o 
  11   7  13        7.60       11.13      5.58 o 
  -5   8  13      278.33      292.25      9.75 o 
  -4   8  13      449.10      464.50     14.60 o 
  -3   8  13       53.89       49.94      6.69 o 
  -2   8  13       26.17       30.66      6.69 o 
  -1   8  13     1889.45     1898.85     22.93 o 
   0   8  13      202.31      238.38      9.39 o 
   1   8  13      196.44      220.24      9.39 o 
   2   8  13      836.39      818.38     14.81 o 
   3   8  13       13.49        9.03      7.28 o 
   4   8  13     2007.53     1825.48     22.94 o 
   5   8  13     1312.07     1358.39     21.88 o 
   6   8  13      800.44      778.97     15.20 o 
   7   8  13     1522.57     1543.05     24.08 o 
   8   8  13      409.90      366.61     12.07 o 
   9   8  13      155.32      176.32     13.73 o 
  10   8  13      349.47      312.25     10.43 o 
  11   8  13       40.82       43.54      7.32 o 
  -4   9  13      318.29      315.44     15.18 o 
  -3   9  13       10.57       22.62      7.28 o 
  -2   9  13      641.10      649.78     32.39 o 
  -1   9  13       67.22       69.14      9.39 o 
   0   9  13       98.10       78.21      8.89 o 
   1   9  13      751.96      700.07     13.90 o 
   2   9  13      386.84      408.15     14.03 o 
   3   9  13        8.22       10.49      7.67 o 
   4   9  13     2104.82     2107.58     29.00 o 
   5   9  13     1359.20     1387.05     21.62 o 
   6   9  13        1.47        5.92      6.69 o 
   7   9  13     1563.92     1467.87     24.17 o 
   8   9  13      287.05      316.30      9.95 o 
   9   9  13      114.13      105.82      7.73 o 
  10   9  13      884.60      958.17     16.35 o 
  11   9  13       48.48       64.98     11.72 o 
  -4  10  13       17.47       13.22      6.69 o 
  -3  10  13      133.76      126.05      8.49 o 
  -2  10  13        0.40       -1.50      4.88 o 
  -1  10  13      277.89      269.83     13.97 o 
   0  10  13      490.97      523.48     15.24 o 
   1  10  13      129.55      123.92     10.98 o 
   2  10  13       22.05       18.36      6.69 o 
   3  10  13     1362.64     1242.17     42.60 o 
   4  10  13      473.32      480.33     15.19 o 
   5  10  13      343.87      386.05     13.00 o 
   6  10  13      493.20      485.39     20.07 o 
   7  10  13       16.45        4.34      8.21 o 
   8  10  13      101.75      131.45      8.16 o 
   9  10  13      110.57      105.24      7.73 o 
  10  10  13      118.47      141.28     36.11 o 
  11  10  13       40.77       37.05      7.55 o 
  -3  11  13       64.76       53.48      9.14 o 
  -2  11  13      109.99      100.71     10.33 o 
  -1  11  13        2.39        8.49      5.78 o 
   0  11  13      612.56      602.35     13.90 o 
   1  11  13      681.20      660.94     23.50 o 
   2  11  13       30.85       34.79      9.39 o 
   3  11  13     1281.19     1240.68     19.72 o 
   4  11  13      539.22      473.01     13.38 o 
   5  11  13     1386.03     1419.34     33.70 o 
   6  11  13      238.82      174.44     11.20 o 
   7  11  13       52.35       52.73      9.39 o 
   8  11  13       68.77       58.54      9.75 o 
   9  11  13        0.59       -2.04      5.34 o 
  10  11  13        3.75        0.52      6.66 o 
  -2  12  13      863.91      896.33     17.00 o 
  -1  12  13        5.71       14.98      6.69 o 
   0  12  13      155.24      184.60     15.54 o 
   1  12  13      378.47      369.26     14.21 o 
   2  12  13        9.58        8.04      6.69 o 
   3  12  13      460.59      419.94     13.38 o 
   4  12  13        9.52       10.68      7.59 o 
   5  12  13       48.45       40.95     10.10 o 
   6  12  13     1618.60     1600.92     24.23 o 
   7  12  13       32.28       42.42     11.26 o 
   8  12  13      164.40      192.15     17.77 o 
   9  12  13      328.20      328.42     12.07 o 
  10  12  13        5.30        0.32      5.49 o 
  -2  13  13       52.97       61.24      8.84 o 
  -1  13  13       14.36       19.70      8.96 o 
   0  13  13       27.39       21.46      8.82 o 
   1  13  13       44.74       47.05     13.72 o 
   2  13  13        2.57       -0.30      6.69 o 
   3  13  13      144.77      166.89     11.19 o 
   4  13  13      142.94      135.85     11.19 o 
   5  13  13      269.11      276.36     18.41 o 
   6  13  13      166.10      170.11     14.21 o 
   7  13  13      265.41      295.95     13.89 o 
   8  13  13       78.25       62.20     10.66 o 
   9  13  13      296.04      293.43     41.27 o 
  10  13  13       94.82       95.25     22.43 o 
   0  14  13      110.35      105.81     10.29 o 
   1  14  13       74.01       71.76      9.75 o 
   2  14  13      101.33       89.28     12.44 o 
   3  14  13       33.04       23.99     20.94 o 
   4  14  13        0.00        0.07      6.69 o 
   5  14  13        3.25        9.49      8.49 o 
   6  14  13        8.17       14.72      8.84 o 
   7  14  13       73.57       82.19     13.23 o 
   8  14  13      141.80      176.02     13.37 o 
   9  14  13        6.07        9.65      7.44 o 
   1  15  13       52.22       44.11      9.75 o 
   2  15  13       44.22       16.90     16.50 o 
   3  15  13        3.45        0.00      5.78 o 
   4  15  13       57.89       41.45     12.44 o 
   5  15  13        9.43        9.54     10.94 o 
   6  15  13        9.48       10.15      9.39 o 
   7  15  13       84.29       82.40     12.09 o 
   8  15  13       82.86       80.81     19.16 o 
   3  16  13       58.45       39.18     33.00 o 
   4  16  13       68.26       69.02     11.56 o 
   5  16  13       14.26       16.32      9.39 o 
   6  16  13      148.20      167.08     13.89 o 
  -2  -8  14      257.56      347.64     18.28 o 
  -1  -8  14        0.27       -1.27     11.56 o 
   0  -8  14       45.53       44.57     33.00 o 
   1  -8  14      476.77      493.15     16.09 o 
   2  -8  14      154.41      222.01     15.23 o 
   3  -8  14       15.56       13.71      5.44 o 
  -3  -7  14        0.35       -0.32      7.01 o 
  -2  -7  14      359.30      414.22     15.54 o 
  -1  -7  14       73.20       47.27     36.18 o 
   0  -7  14       91.47       98.58     61.56 o 
   1  -7  14       48.58       53.11     39.35 o 
   2  -7  14       72.81       76.77     22.59 o 
   3  -7  14        4.14        9.80      5.38 o 
   4  -7  14        0.42        3.36      5.02 o 
   5  -7  14      231.43      264.72      8.93 o 
  -4  -6  14      335.46      419.64     19.68 o 
  -3  -6  14        5.00        5.64      7.93 o 
  -2  -6  14       12.85       10.02      9.52 o 
  -1  -6  14      170.58      185.35     16.50 o 
   0  -6  14       10.16        8.65      3.57 o 
   1  -6  14        2.10       -0.59      6.35 o 
   2  -6  14       44.89       45.66      7.62 o 
   3  -6  14      461.92      509.23     12.70 o 
   4  -6  14       17.96       18.65      5.38 o 
   5  -6  14      310.34      320.94      9.40 o 
   6  -6  14       98.47      100.75      8.96 o 
  -4  -5  14       22.45       15.48     15.23 o 
  -3  -5  14       23.74       27.92     12.69 o 
  -2  -5  14      232.47      225.73     28.57 o 
  -1  -5  14      105.51       91.69      4.44 o 
   0  -5  14        0.65       -1.59      3.17 o 
   1  -5  14       42.22       39.91      3.61 o 
   2  -5  14       59.01       59.31      5.71 o 
   3  -5  14        0.93        2.19      4.88 o 
   4  -5  14        1.28        7.28      4.77 o 
   5  -5  14        2.06       -0.63      5.38 o 
   6  -5  14       76.03       55.34      7.01 o 
   7  -5  14       54.09       45.49      9.14 o 
  -5  -4  14       45.79       29.67     26.02 o 
  -4  -4  14        3.69        4.85      3.57 o 
  -3  -4  14      290.35      319.96     19.05 o 
  -2  -4  14       62.40       17.01     27.29 o 
  -1  -4  14      193.94      182.63      5.86 o 
   0  -4  14       10.75       12.37      3.57 o 
   1  -4  14       35.62       38.85      5.08 o 
   2  -4  14       72.92       74.89      5.68 o 
   3  -4  14        0.52       -0.85      3.41 o 
   4  -4  14       15.40       13.62      4.41 o 
   5  -4  14        2.80       12.83      8.21 o 
   6  -4  14        9.32       14.35      5.78 o 
   7  -4  14      144.28      158.10      8.49 o 
  -5  -3  14       60.78       44.27     14.60 o 
  -4  -3  14       62.05       74.89     13.96 o 
  -3  -3  14        0.30       -7.62     10.15 o 
  -2  -3  14      282.47      305.99     17.78 o 
  -1  -3  14        6.01       13.96     10.15 o 
   0  -3  14        0.02        2.25      3.65 o 
   1  -3  14      430.73      430.51     10.33 o 
   2  -3  14        1.15        2.08      4.88 o 
   3  -3  14       65.56       65.20      7.59 o 
   4  -3  14      160.52      156.15     12.69 o 
   5  -3  14      309.57      278.65      9.14 o 
   6  -3  14       93.56      104.39      7.59 o 
   7  -3  14       58.98       67.34      7.59 o 
   8  -3  14      280.41      265.35     15.24 o 
  -5  -2  14      242.91      237.27     20.31 o 
  -4  -2  14      549.29      562.64     21.59 o 
  -3  -2  14       26.44       26.65     11.42 o 
  -2  -2  14        0.12        6.35      8.88 o 
  -1  -2  14      686.02      687.28     20.33 o 
   0  -2  14       24.68       25.39     10.15 o 
   1  -2  14       74.58       87.71      5.55 o 
   2  -2  14       74.88       84.58      5.87 o 
   3  -2  14        0.29        0.91      3.00 o 
   4  -2  14      500.45      491.81      8.76 o 
   5  -2  14       44.41       51.97      5.41 o 
   6  -2  14       15.74       10.65      4.27 o 
   7  -2  14       90.62       86.42      5.77 o 
   8  -2  14      296.04      315.51     10.77 o 
   9  -2  14       13.14       13.35     10.29 o 
  -5  -1  14      136.81      132.02     21.58 o 
  -4  -1  14      123.63      129.48     21.58 o 
  -3  -1  14      119.77      121.86     12.69 o 
  -2  -1  14       79.83       76.16     11.42 o 
  -1  -1  14       83.20       93.93     19.04 o 
   0  -1  14      840.26      818.23     16.69 o 
   1  -1  14      158.44      163.93      8.49 o 
   2  -1  14      149.43      163.70      6.13 o 
   3  -1  14      433.32      435.24      8.13 o 
   4  -1  14      329.13      349.36      7.65 o 
   5  -1  14       78.40       79.04      5.47 o 
   6  -1  14       83.03       72.97      5.34 o 
   7  -1  14      110.99      110.85      6.08 o 
   8  -1  14      116.65      102.76      7.76 o 
   9  -1  14       34.56       45.11      5.38 o 
  -6   0  14       28.73       33.00     17.77 o 
  -5   0  14       44.51       62.20     12.69 o 
  -4   0  14      214.91      213.29     15.23 o 
  -3   0  14       15.20       20.31     10.15 o 
  -2   0  14      319.59      294.59     15.24 o 
  -1   0  14      307.01      326.37     10.77 o 
   0   0  14      275.80      276.78     10.30 o 
   1   0  14        0.65       -1.72      5.55 o 
   2   0  14       51.24       36.44      6.69 o 
   3   0  14     3051.39     2889.05     23.90 o 
   4   0  14      902.51      921.56     11.56 o 
   5   0  14       41.35       44.46      5.41 o 
   6   0  14      669.47      649.51     11.02 o 
   7   0  14      188.79      188.08      7.23 o 
   8   0  14       15.05       12.34      5.50 o 
   9   0  14      129.00      119.60      7.24 o 
  10   0  14        0.01        1.28      3.62 o 
  -6   1  14       42.81       43.16     11.42 o 
  -5   1  14        1.63       10.15     10.15 o 
  -4   1  14      948.76     1025.46     25.41 o 
  -3   1  14      211.04      203.13     13.97 o 
  -2   1  14       30.91       22.68      6.69 o 
  -1   1  14     1541.24     1451.95     64.87 o 
   0   1  14       33.17       37.91      6.69 o 
   1   1  14      287.79      292.73     10.30 o 
   2   1  14     1945.03     1960.55     25.36 o 
   3   1  14        1.66        0.91      6.09 o 
   4   1  14      374.67      365.42      8.25 o 
   5   1  14        1.93        3.53      4.27 o 
   6   1  14      222.14      216.62      8.79 o 
   7   1  14      750.35      769.74     11.84 o 
   8   1  14      113.01      117.88      8.13 o 
   9   1  14       55.69       68.50      6.57 o 
  10   1  14        0.24        0.41      3.52 o 
  -6   2  14       36.20       34.27     11.42 o 
  -5   2  14      120.70      112.98     12.69 o 
  -4   2  14      333.07      323.79     24.13 o 
  -3   2  14       31.37       26.72      7.67 o 
  -2   2  14       55.79       43.51      7.82 o 
  -1   2  14      540.01      584.75     17.90 o 
   0   2  14       98.81       96.56      7.59 o 
   1   2  14       52.12       64.74      7.18 o 
   2   2  14      660.40      627.96     13.00 o 
   3   2  14      419.27      408.75     11.20 o 
   4   2  14     1143.35     1106.56     18.62 o 
   5   2  14        0.15        0.18      3.12 o 
   6   2  14       80.00      116.48      6.08 o 
   7   2  14      635.99      593.29     10.70 o 
   8   2  14       15.89       24.91      5.41 o 
   9   2  14        0.09        0.85      5.02 o 
  10   2  14      112.33      118.80     10.05 o 
  -5   3  14       92.49       93.93     19.04 o 
  -4   3  14       16.04       11.87      6.69 o 
  -3   3  14      993.41     1040.55     17.00 o 
  -2   3  14       88.37       57.08      8.45 o 
  -1   3  14      169.53      129.13      8.49 o 
   0   3  14      541.34      493.31     20.32 o 
   1   3  14       26.99       39.91      6.69 o 
   2   3  14       84.99      100.87      7.59 o 
   3   3  14      242.84      188.25      9.80 o 
   4   3  14      483.30      437.87     22.23 o 
   5   3  14      197.92      199.77      8.57 o 
   6   3  14      446.57      417.73      8.74 o 
   7   3  14      407.70      388.39      8.74 o 
   8   3  14        1.03       -0.90      3.87 o 
   9   3  14       59.47       50.24      6.67 o 
  10   3  14      113.21       94.04      6.90 o 
  -5   4  14       20.01       25.39     16.50 o 
  -4   4  14      103.55      106.21     10.16 o 
  -3   4  14        6.55        9.86      7.28 o 
  -2   4  14      113.27      100.80     10.79 o 
  -1   4  14        0.54        2.65      4.88 o 
   0   4  14      520.97      510.15     13.39 o 
   1   4  14        3.11        2.09      5.55 o 
   2   4  14      229.29      192.19     10.33 o 
   3   4  14      110.76       97.04      7.59 o 
   4   4  14       66.49       74.53      7.59 o 
   5   4  14        1.09        5.58      6.34 o 
   6   4  14       19.00        8.82      4.61 o 
   7   4  14       12.82       14.03      4.61 o 
   8   4  14      247.02      243.52     10.27 o 
   9   4  14       44.05       56.12      9.69 o 
  10   4  14        3.57       -0.56      4.11 o 
  11   4  14      219.83      227.22      8.55 o 
  -5   5  14        0.47       -0.82      5.55 o 
  -4   5  14      136.26      154.11      8.84 o 
  -3   5  14       49.67       80.33      7.59 o 
  -2   5  14       50.77       63.15      7.59 o 
  -1   5  14       66.35       59.66      9.14 o 
   0   5  14      153.06      160.81      8.49 o 
   1   5  14      420.93      399.95     11.20 o 
   2   5  14       15.26       19.64      7.67 o 
   3   5  14      129.15      111.77      8.08 o 
   4   5  14      762.51      832.36     34.94 o 
   5   5  14       59.49       72.51      7.59 o 
   6   5  14      455.70      435.47     10.32 o 
   7   5  14      338.31      357.63     11.06 o 
   8   5  14       44.48       32.90      7.59 o 
   9   5  14       87.73       90.64      7.88 o 
  10   5  14       19.54       18.53      5.77 o 
  11   5  14      125.82      119.43     12.84 o 
  -5   6  14      237.00      241.06     15.18 o 
  -4   6  14       70.48       74.59      9.39 o 
  -3   6  14      185.43      193.41     11.26 o 
  -2   6  14      206.41      225.39     11.26 o 
  -1   6  14      449.23      483.72     12.10 o 
   0   6  14      164.43      153.31      8.49 o 
   1   6  14      129.06      111.98     10.06 o 
   2   6  14      407.01      375.38     12.68 o 
   3   6  14      220.05      200.88     27.93 o 
   4   6  14      449.80      469.00     15.24 o 
   5   6  14      718.85      756.46     20.33 o 
   6   6  14       11.41        9.76      5.78 o 
   7   6  14        1.83        0.27      3.23 o 
   8   6  14      441.64      393.81      9.65 o 
   9   6  14      268.75      258.69      8.74 o 
  10   6  14      211.17      200.99      8.53 o 
  11   6  14      589.14      589.28     14.06 o 
  -4   7  14       34.29       33.36      6.69 o 
  -3   7  14        0.54       10.25      5.78 o 
  -2   7  14       46.04       55.77      7.59 o 
  -1   7  14      579.77      549.42     19.05 o 
   0   7  14       98.63       79.45      9.39 o 
   1   7  14      345.29      326.47     10.77 o 
   2   7  14      356.33      401.86     15.24 o 
   3   7  14      414.88      369.65     13.97 o 
   4   7  14       24.29       38.89      9.14 o 
   5   7  14     1508.38     1358.49     31.80 o 
   6   7  14       11.48        8.88      6.28 o 
   7   7  14       10.02        2.79      4.61 o 
   8   7  14      160.84      172.97      9.50 o 
   9   7  14        0.84       -1.40      4.61 o 
  10   7  14        3.53        3.54      4.85 o 
  11   7  14       89.92       94.26     12.64 o 
  -4   8  14      436.39      439.13     14.03 o 
  -3   8  14       79.17       67.73      9.39 o 
  -2   8  14       14.66       21.71      8.21 o 
  -1   8  14     1356.95     1301.32     19.31 o 
   0   8  14      181.80      208.90      9.52 o 
   1   8  14      793.20      887.93     26.68 o 
   2   8  14     1487.31     1540.63     27.98 o 
   3   8  14      410.64      417.70     23.49 o 
   4   8  14      409.41      379.98     24.76 o 
   5   8  14      314.30      288.53     11.20 o 
   6   8  14      461.24      403.31     14.95 o 
   7   8  14        0.08        0.00      4.88 o 
   8   8  14      640.20      672.66     12.35 o 
   9   8  14        5.38        5.24      6.03 o 
  10   8  14       29.38       33.51     10.94 o 
  11   8  14      123.46       87.92      9.98 o 
  -4   9  14       17.32       22.08      6.69 o 
  -3   9  14       17.32       24.71      6.69 o 
  -2   9  14      174.27      189.29     15.23 o 
  -1   9  14      101.68      115.18     14.60 o 
   0   9  14       43.78       36.08      9.14 o 
   1   9  14       27.33       18.36      6.69 o 
   2   9  14      128.92      123.03      9.39 o 
   3   9  14       55.65       54.85      8.08 o 
   4   9  14      177.11      171.14     11.92 o 
   5   9  14        5.84       12.10      6.69 o 
   6   9  14      465.53      451.68     13.38 o 
   7   9  14      674.80      729.54     16.09 o 
   8   9  14       40.37       37.74      7.51 o 
   9   9  14      218.45      210.61      9.21 o 
  10   9  14      328.40      327.60     10.69 o 
  -3  10  14       12.87        7.02      7.28 o 
  -2  10  14       18.91       11.08      9.75 o 
  -1  10  14        0.19        0.00      6.35 o 
   0  10  14        7.98       12.82      7.82 o 
   1  10  14       20.31        8.55      7.67 o 
   2  10  14       75.42       84.05      8.84 o 
   3  10  14        0.28       -0.63      5.38 o 
   4  10  14       23.23       29.57      7.59 o 
   5  10  14      760.34      788.26     27.32 o 
   6  10  14       24.11       31.40      8.49 o 
   7  10  14       35.78       45.41     10.10 o 
   8  10  14      551.78      478.85     14.64 o 
   9  10  14       12.02        9.88      6.25 o 
  10  10  14        0.68        0.58      5.41 o 
  -2  11  14       18.90       16.88      7.82 o 
  -1  11  14       10.39        9.33      7.82 o 
   0  11  14      177.46      167.70     15.87 o 
   1  11  14      126.77      157.48     11.91 o 
   2  11  14       33.52       25.23      9.80 o 
   3  11  14      127.92      130.37     10.29 o 
   4  11  14        6.64        5.25      6.69 o 
   5  11  14        0.35       12.47      7.59 o 
   6  11  14      908.10      914.79     29.23 o 
   7  11  14       37.35       27.29      8.84 o 
   8  11  14       57.98       75.29     12.44 o 
   9  11  14      302.92      334.67     11.13 o 
  10  11  14        2.23        5.08      6.25 o 
  -2  12  14      603.86      620.70     17.12 o 
  -1  12  14      135.25      135.71     10.29 o 
   0  12  14       44.29       40.78      8.49 o 
   1  12  14        7.18       13.21      9.39 o 
   2  12  14      601.67      595.73     29.85 o 
   3  12  14      115.05      136.55     16.98 o 
   4  12  14      232.35      194.04     12.09 o 
   5  12  14      530.65      575.10     16.51 o 
   6  12  14      228.43      241.23     16.16 o 
   7  12  14      503.35      498.11     22.23 o 
   8  12  14      173.66      154.04     12.09 o 
   9  12  14        9.23        8.11      6.51 o 
  -1  13  14        9.74       10.60      7.59 o 
   0  13  14        0.06        3.13      6.69 o 
   1  13  14      260.20      250.01     12.70 o 
   2  13  14       33.87       19.78     15.87 o 
   3  13  14       48.83       25.31     22.85 o 
   4  13  14       41.74       19.09     24.75 o 
   5  13  14        0.78        3.06      7.59 o 
   6  13  14      194.56      183.50     12.47 o 
   7  13  14       15.73       23.21     11.10 o 
   8  13  14      136.82      142.18     12.47 o 
   9  13  14        0.02        1.35      5.41 o 
   1  14  14      229.77      249.06     13.38 o 
   2  14  14      182.86      155.16     16.50 o 
   3  14  14      260.13      242.86     13.38 o 
   4  14  14        1.37       -4.26      7.59 o 
   5  14  14       90.76       46.03     38.08 o 
   6  14  14      115.00      112.51     12.09 o 
   7  14  14        2.53        2.68      7.93 o 
   8  14  14        4.55        4.57     13.37 o 
   2  15  14      113.73       52.95     59.03 o 
   3  15  14        1.67        0.00      7.93 o 
   4  15  14        0.93        2.39      7.59 o 
   5  15  14      106.86       77.75     57.12 o 
   6  15  14       99.38      113.44     71.08 o 
   7  15  14       15.48       41.41     11.56 o 
   0  -7  15        4.46       -1.07      8.21 o 
   1  -7  15       45.35       48.65     38.71 o 
   2  -7  15        0.62       -2.09      7.59 o 
  -2  -6  15      126.48      108.28     88.86 o 
  -1  -6  15       20.96       33.00     21.58 o 
   0  -6  15       16.64       25.39     12.69 o 
   1  -6  15       55.92       36.33     33.00 o 
   2  -6  15       24.24       28.07      7.07 o 
   3  -6  15       14.76       12.69      4.54 o 
   4  -6  15        3.79        5.71      4.82 o 
  -3  -5  15       14.99       26.65     13.96 o 
  -2  -5  15       11.03       -2.54     10.15 o 
  -1  -5  15      102.56      126.94     16.50 o 
   0  -5  15        1.59        2.67      4.44 o 
   1  -5  15       10.89        4.73      3.57 o 
   2  -5  15      274.01      277.15     12.70 o 
   3  -5  15        2.04        1.73      4.88 o 
   4  -5  15       79.04      103.26      8.25 o 
   5  -5  15      186.34      215.81     12.88 o 
   6  -5  15        0.73        3.81      5.16 o 
  -4  -4  15      244.32      252.65     19.04 o 
  -3  -4  15       63.03       77.43     15.23 o 
  -2  -4  15       33.11       16.68      6.35 o 
  -1  -4  15        4.49        6.81      3.57 o 
   0  -4  15       42.13       33.70      4.91 o 
   1  -4  15       56.30       58.39      4.71 o 
   2  -4  15       17.64       21.11      4.64 o 
   3  -4  15        9.01       10.47      4.82 o 
   4  -4  15       35.31       31.10      5.55 o 
   5  -4  15       41.88       42.75      8.25 o 
   6  -4  15       79.81       83.60     27.29 o 
  -4  -3  15        4.32       11.42     11.42 o 
  -3  -3  15      105.39      121.86     15.23 o 
  -2  -3  15       59.79       68.54     13.96 o 
  -1  -3  15        0.00       10.15     10.15 o 
   0  -3  15      147.69      179.58     10.16 o 
   1  -3  15       18.49       13.78      6.09 o 
   2  -3  15      404.44      407.95      9.49 o 
   3  -3  15       13.45        8.34      6.09 o 
   4  -3  15       43.46       54.93      9.80 o 
   5  -3  15      195.35      180.79      8.21 o 
   6  -3  15      336.38      330.35     10.66 o 
   7  -3  15       24.03       23.27      6.69 o 
  -4  -2  15      104.72       91.40     13.96 o 
  -3  -2  15       67.81       78.70     13.96 o 
  -2  -2  15      267.84      251.39     16.51 o 
  -1  -2  15      242.54      228.53     16.50 o 
   0  -2  15      134.00      137.10     22.85 o 
   1  -2  15      315.70      282.65     10.16 o 
   2  -2  15       30.54       19.62      4.54 o 
   3  -2  15       83.23       54.21      6.66 o 
   4  -2  15      100.68       94.10      7.06 o 
   5  -2  15      138.58      115.62      6.14 o 
   6  -2  15      125.29      123.83      7.11 o 
   7  -2  15        2.90        9.76      5.78 o 
   8  -2  15        0.00       -2.03      6.34 o 
  -4  -1  15       15.36       15.23     11.42 o 
  -3  -1  15        9.77        8.88     10.15 o 
  -2  -1  15      365.38      396.18     19.05 o 
  -1  -1  15       51.01       40.62     11.42 o 
   0  -1  15      819.06      873.02     24.78 o 
   1  -1  15      548.67      565.26     24.13 o 
   2  -1  15       10.81       15.37      4.89 o 
   3  -1  15     2222.49     2188.93     24.72 o 
   4  -1  15      299.27      346.35      9.32 o 
   5  -1  15       83.31       90.26      7.81 o 
   6  -1  15      110.39      115.06      7.15 o 
   7  -1  15       10.61        7.18      5.16 o 
   8  -1  15       13.61        9.55      4.85 o 
  -5   0  15        5.82        5.08     15.23 o 
  -4   0  15        4.99       -2.54     13.96 o 
  -3   0  15       49.75       45.69     12.69 o 
  -2   0  15        1.83       -1.27      7.62 o 
  -1   0  15      135.08      134.45      9.39 o 
   0   0  15       10.67        9.62      7.67 o 
   1   0  15        1.26       -1.04      4.88 o 
   2   0  15      127.87      133.08      8.89 o 
   3   0  15        0.20        2.25      4.01 o 
   4   0  15        0.78       -0.78      3.90 o 
   5   0  15       19.40       19.80      5.58 o 
   6   0  15      218.53      232.29      8.92 o 
   7   0  15      106.11      119.20      7.55 o 
   8   0  15        0.25       -0.39      3.36 o 
   9   0  15       46.64       45.34      5.98 o 
  -5   1  15        3.66        8.88     10.15 o 
  -4   1  15        4.09       -1.27      8.88 o 
  -3   1  15       55.65       60.93     12.69 o 
  -2   1  15        0.23       -1.04      4.88 o 
  -1   1  15      157.19      137.40     11.26 o 
   0   1  15      152.42      141.23      9.39 o 
   1   1  15       58.41       56.71      9.39 o 
   2   1  15      327.98      336.04     19.68 o 
   3   1  15       22.49       31.41      6.98 o 
   4   1  15        0.04        1.41      3.52 o 
   5   1  15      204.58      205.39      9.30 o 
   6   1  15       39.17       34.05      6.89 o 
   7   1  15        9.65       10.31      6.31 o 
   8   1  15      213.99      189.70     10.35 o 
   9   1  15      182.08      185.04      7.47 o 
  -5   2  15       11.83       24.12     11.42 o 
  -4   2  15      200.54      189.16     15.23 o 
  -3   2  15      293.29      301.41     11.20 o 
  -2   2  15       16.42       16.83      8.21 o
[truncated: 31,152 more chars]
